# Supplementary material for: Poly[μ2-aqua-diaqua­(μ8-3-nitro­benzene-1,2-dicarboxylato)(μ6-3-nitro­benzene-1,2-dicarboxylato)tetra­sodium]
Source: Acta Crystallogr Sect E Struct Rep Online. 2010 Nov 6;66(Pt 12):m1509–10. doi: 10.1107/S1600536810044600 (PMC3011426; doi:10.1107/S1600536810044600)
Supplement: Supplementary file 1 [file e-66-m1509-sup1.cif]

##############################################################################
###                                                                        ###
###        Electronic paper (Acta Crystallographica Section E)             ###
###                                                                        ###
##############################################################################
#                                                                            #
# This CIF contains the data in a paper accepted for publication in Acta     #
# Crystallographica Section E. It conforms to the requirements of Notes      #
# for Authors for Section E, and has been peer reviewed under the auspices   #
# of the IUCr Commission on Journals.                                        #
#                                                                            #
# Full details of the Crystallographic Information File format               #
# are given in the paper "The Crystallographic Information File (CIF):       #
# a New Standard Archive File for Crystallography" by S. R. Hall, F. H.      #
# Allen and I. D. Brown [Acta Cryst. (1991), A47, 655-685].                  #
#                                                                            #
# The current version of the core CIF dictionary is obtainable from          #
# ftp://ftp.iucr.org/pub/cif_core.dic. The current version number is 2.4.    #
#                                                                            #
# Software is freely available for graphical display of the structure(s) in  #
# this CIF.  For information consult the CIF home page http://www.iucr.org/  #
# cif/home.html                                                              #
#                                                                            #
# This file may be used for bona fide research purposes within the           #
# scientific community so long as proper attribution is given to the journal # 
# article from which it was obtained.                                        #
#                                                                            #
##############################################################################
                                             
data_global
_audit_creation_method     'from SHELXL97 CIF and IUCr SHELXL97-template'
_journal_date_recd_electronic     2010-10-18
_journal_date_accepted     2010-11-01
_journal_name_full     'Acta Crystallographica, Section E'
_journal_year     2010
_journal_volume     66
_journal_issue     12
_journal_page_first     m1509
_journal_page_last     m1510
_journal_paper_category     QM
_journal_coeditor_code     HB5692
_publ_contact_author_name     'Doctor Qi Shuai'
_publ_contact_author_address
;
College of Science
Northwest A&F University
Yangling 712100
People's Republic of China
;
_publ_contact_author_email     'shuaiqi@nwsuaf.edu.cn'
_publ_contact_author_fax     '0086 029 87092226'
_publ_contact_author_phone     '0086 029 87092226'
_publ_section_title
;\
Poly[\m~2~-aqua-diaqua(\m~8~-3-nitrobenzene-1,2-dicarboxylato)(\m~6~-3-\
nitrobenzene-1,2-dicarboxylato)tetrasodium]
;
loop_
    _publ_author_name
    _publ_author_footnote
    _publ_author_address
    'Shuai, Qi' ?
; College of Science
Northwest A&F University
Yangling 712100
Shanxi Province
People's Republic of China
;
    'Di, You-Ying' ?
; College of Chemistry and Engineering
Liaocheng University
Shandong 252059
People's Republic of China
;
    'Li, Ze-Bo' ?
; College of Science
Northwest A&F University
Yangling 712100
Shanxi Province
People's Republic of China
;
    'Li, Lei' ?
; College of Science
Northwest A&F University
Yangling 712100
Shanxi Province
People's Republic of China
;
    'He, Dong-Hua' ?
; College of Chemistry and Engineering
Liaocheng University
Shandong 252059
People's Republic of China
;
data_I
_audit_creation_method     SHELXL-97
_chemical_name_systematic
;
Poly[\m~2~-aqua-diaqua(\m~8~-3-nitrobenzene-1,2-dicarboxylato)(\m~6~-3-
nitrobenzene-1,2-dicarboxylato)tetrasodium]
;
_chemical_name_common     ?
_chemical_formula_moiety     'C16 H12 N2 Na4 O15'
_chemical_formula_sum     'C16 H12 N2 Na4 O15'
_chemical_formula_iupac     '[Na4 (C8 H3 N O6)2 (H2 O)3]'
_chemical_formula_weight     564.24
_chemical_melting_point     ?
_symmetry_cell_setting     triclinic
_symmetry_space_group_name_H-M     'P -1'
_symmetry_space_group_name_Hall     '-P 1'
loop_
    _symmetry_equiv_pos_as_xyz
    'x, y, z'
    '-x, -y, -z'
_cell_length_a     6.6871(8)
_cell_length_b     10.6193(15)
_cell_length_c     14.582(2)
_cell_angle_alpha     82.0650(10)
_cell_angle_beta     83.4280(10)
_cell_angle_gamma     89.371(2)
_cell_volume     1018.8(2)
_cell_formula_units_Z     2
_cell_measurement_reflns_used     1631
_cell_measurement_theta_min     2.8415
_cell_measurement_theta_max     28.151
_cell_measurement_temperature     298(2)
_exptl_crystal_description     block
_exptl_crystal_colour     colourless
_exptl_crystal_size_max     0.44
_exptl_crystal_size_mid     0.38
_exptl_crystal_size_min     0.17
_exptl_crystal_density_diffrn     1.839
_exptl_crystal_density_meas     ?
_exptl_crystal_density_method     'not measured'
_exptl_crystal_F_000     572
_exptl_absorpt_coefficient_mu     0.232
_exptl_absorpt_correction_type     multi-scan
_exptl_absorpt_process_details     '(SADABS; Bruker, 2002)'
_exptl_absorpt_correction_T_min     0.905
_exptl_absorpt_correction_T_max     0.962
_exptl_special_details
;
;
_diffrn_ambient_temperature     298(2)
_diffrn_radiation_type     MoK\a
_diffrn_radiation_wavelength     0.71073
_diffrn_radiation_source     'fine-focus sealed tube'
_diffrn_radiation_monochromator     graphite
_diffrn_measurement_device_type     'Bruker SMART CCD'
_diffrn_measurement_method     'phi and omega scans'
_diffrn_detector_area_resol_mean     ?
_diffrn_reflns_number     5276
_diffrn_reflns_av_R_equivalents     0.0260
_diffrn_reflns_av_sigmaI/netI     0.0563
_diffrn_reflns_theta_min     2.84
_diffrn_reflns_theta_max     25.01
_diffrn_reflns_theta_full     25.01
_diffrn_measured_fraction_theta_max     0.982
_diffrn_measured_fraction_theta_full     0.982
_diffrn_reflns_limit_h_min     -7
_diffrn_reflns_limit_h_max     7
_diffrn_reflns_limit_k_min     -11
_diffrn_reflns_limit_k_max     12
_diffrn_reflns_limit_l_min     -17
_diffrn_reflns_limit_l_max     14
_diffrn_standards_number     ?
_diffrn_standards_interval_count     ?
_diffrn_standards_interval_time     ?
_diffrn_standards_decay_%     ?
_refine_special_details
;
Refinement of <i>F</i>^2^ against ALL reflections. The weighted <i>R</i>-factor
<i>wR</i> and goodness of fit <i>S</i> are based on <i>F</i>^2^, conventional
<i>R</i>-factors <i>R</i> are based on <i>F</i>, with <i>F</i> set to zero for
negative <i>F</i>^2^. The threshold expression of <i>F</i>^2^ >
\s(<i>F</i>^2^) is used only for calculating <i>R</i>-factors(gt) <i>etc</i>.
and is not relevant to the choice of reflections for refinement.
<i>R</i>-factors based on <i>F</i>^2^ are statistically about twice as large
as those based on <i>F</i>, and <i>R</i>- factors based on ALL data will be
even larger.
;
_reflns_number_total     3514
_reflns_number_gt     2272
_reflns_threshold_expression     I>2\s(I)
_refine_ls_structure_factor_coef     Fsqd
_refine_ls_matrix_type     full
_refine_ls_R_factor_all     0.0990
_refine_ls_R_factor_gt     0.0653
_refine_ls_wR_factor_gt     0.1773
_refine_ls_wR_factor_ref     0.2080
_refine_ls_goodness_of_fit_ref     1.038
_refine_ls_restrained_S_all     1.178
_refine_ls_number_reflns     3514
_refine_ls_number_parameters     344
_refine_ls_number_restraints     162
_refine_ls_hydrogen_treatment     constr
_refine_ls_weighting_scheme     calc
_refine_ls_weighting_details
         'calc w=1/[\s^2^(Fo^2^)+(0.1154P)^2^+0.9421P] where P=(Fo^2^+2Fc^2^)/3'
_atom_sites_solution_hydrogens     geom
_atom_sites_solution_primary     direct
_atom_sites_solution_secondary     difmap
_refine_ls_shift/su_max     0.000
_refine_ls_shift/su_mean     0.000
_refine_diff_density_max     0.762
_refine_diff_density_min     -0.690
_refine_ls_extinction_method     none
_refine_ls_extinction_coef     ?
loop_
    _atom_type_symbol
    _atom_type_description
    _atom_type_scat_dispersion_real
    _atom_type_scat_dispersion_imag
    _atom_type_scat_source
    'C' 'C' 0.0033 0.0016
                         'International Tables Vol C Tables 4.2.6.8 and 6.1.1.4'
    'H' 'H' 0.0000 0.0000
                         'International Tables Vol C Tables 4.2.6.8 and 6.1.1.4'
    'N' 'N' 0.0061 0.0033
                         'International Tables Vol C Tables 4.2.6.8 and 6.1.1.4'
    'O' 'O' 0.0106 0.0060
                         'International Tables Vol C Tables 4.2.6.8 and 6.1.1.4'
    'Na' 'Na' 0.0362 0.0249
                         'International Tables Vol C Tables 4.2.6.8 and 6.1.1.4'
_computing_data_collection     'SMART (Bruker, 2002)'
_computing_cell_refinement     'SAINT (Bruker, 2002)'
_computing_data_reduction     'SAINT (Bruker, 2002)'
_computing_structure_solution     'SHELXS97 (Sheldrick, 2008)'
_computing_structure_refinement     'SHELXL97 (Sheldrick, 2008)'
_computing_molecular_graphics     'SHELXTL (Sheldrick, 2008)'
_computing_publication_material     'SHELXL97 (Sheldrick, 2008)'
loop_
    _atom_site_type_symbol
    _atom_site_label
    _atom_site_fract_x
    _atom_site_fract_y
    _atom_site_fract_z
    _atom_site_U_iso_or_equiv
    _atom_site_adp_type
    _atom_site_calc_flag
    _atom_site_refinement_flags
    _atom_site_occupancy
    _atom_site_disorder_assembly
    _atom_site_disorder_group
    Na Na1 0.2359(3) 0.00241(17) 0.50423(14) 0.0330(5) Uani d . 1 . .
    Na Na2 0.7386(3) 0.50445(17) 0.49820(13) 0.0302(5) Uani d . 1 . .
    Na Na3 0.0578(3) 0.5315(2) 0.28461(17) 0.0479(6) Uani d . 1 . .
    Na Na4 0.5016(4) 0.7672(2) 0.37516(15) 0.0522(7) Uani d . 1 . .
    N N1 0.6311(9) 0.5233(5) 0.1143(3) 0.0533(14) Uani d . 1 . .
    N N2 0.1544(9) -0.1646(5) 0.1478(4) 0.0556(14) Uani d . 1 . .
    O O1 0.5149(5) 0.3531(3) 0.4692(2) 0.0299(8) Uani d U 1 . .
    O O2 0.5038(5) 0.1449(3) 0.4694(2) 0.0335(8) Uani d U 1 . .
    O O3 0.3758(5) 0.5587(3) 0.3345(2) 0.0328(8) Uani d U 1 . .
    O O4 0.7092(5) 0.5666(3) 0.3304(2) 0.0324(8) Uani d U 1 . .
    O O5 0.5745(9) 0.6168(4) 0.1406(3) 0.0703(13) Uani d U 1 A .
    O O6 0.645(2) 0.5248(9) 0.0290(6) 0.084(3) Uani d PU 0.581(14) A 1
    O O6' 0.794(3) 0.5271(13) 0.0538(10) 0.085(4) Uani d PU 0.419(14) A 2
    O O7 0.0464(6) 0.3179(4) 0.3283(3) 0.0511(10) Uani d U 1 . .
    O O8 0.0225(6) 0.1255(3) 0.4077(3) 0.0434(9) Uani d U 1 . .
    O O9 -0.1331(8) -0.1086(4) 0.3542(3) 0.0583(11) Uani d U 1 . .
    O O10 0.1955(8) -0.1197(4) 0.3725(3) 0.0644(11) Uani d U 1 . .
    O O11 0.0978(9) -0.2416(5) 0.2146(3) 0.0735(13) Uani d U 1 . .
    O O12 0.2147(11) -0.1972(6) 0.0737(4) 0.104(2) Uani d U 1 . .
    O O13 1.0048(6) 0.6475(3) 0.4843(3) 0.0438(10) Uani d U 1 . .
    H H13A 0.9897 0.6583 0.5414 0.053 Uiso d R 1 . .
    H H13B 1.0595 0.7139 0.4526 0.053 Uiso d R 1 . .
    O O14 0.0893(12) 0.5436(6) 0.1167(5) 0.116(2) Uani d U 1 . .
    H H14B 0.1713 0.5230 0.0724 0.139 Uiso d R 1 . .
    H H14C -0.0290 0.5412 0.1009 0.139 Uiso d R 1 . .
    O O15 0.6276(9) 0.8569(5) 0.2156(4) 0.0861(16) Uani d U 1 . .
    H H15B 0.5852 0.7932 0.1939 0.103 Uiso d R 1 . .
    H H15C 0.7525 0.8465 0.2201 0.103 Uiso d R 1 . .
    C C1 0.5209(7) 0.2562(4) 0.4276(3) 0.0250(10) Uani d . 1 . .
    C C2 0.5488(7) 0.5173(4) 0.3145(3) 0.0235(10) Uani d . 1 A .
    C C3 0.5542(7) 0.2752(4) 0.3225(3) 0.0256(11) Uani d . 1 A .
    C C4 0.5689(7) 0.3952(4) 0.2700(3) 0.0224(10) Uani d . 1 . .
    C C5 0.6096(8) 0.4004(5) 0.1743(3) 0.0328(12) Uani d . 1 A .
    C C6 0.6326(9) 0.2933(5) 0.1290(4) 0.0418(14) Uani d . 1 . .
    H H6 0.6595 0.3009 0.0645 0.050 Uiso calc R 1 A .
    C C7 0.6145(8) 0.1769(5) 0.1820(4) 0.0384(13) Uani d . 1 A .
    H H7 0.6276 0.1036 0.1535 0.046 Uiso calc R 1 . .
    C C8 0.5770(8) 0.1676(5) 0.2771(4) 0.0320(12) Uani d . 1 . .
    H H8 0.5664 0.0875 0.3124 0.038 Uiso calc R 1 A .
    C C9 0.0500(8) 0.1990(5) 0.3334(4) 0.0368(13) Uani d . 1 . .
    C C10 0.0487(11) -0.0812(5) 0.3305(4) 0.0437(15) Uani d . 1 . .
    C C11 0.0931(8) 0.1445(5) 0.2430(4) 0.0379(13) Uani d . 1 . .
    C C12 0.0976(8) 0.0117(5) 0.2412(4) 0.0376(13) Uani d . 1 . .
    C C13 0.1464(9) -0.0290(6) 0.1550(4) 0.0448(14) Uani d . 1 . .
    C C14 0.1874(10) 0.0541(7) 0.0734(4) 0.0580(18) Uani d . 1 . .
    H H14A 0.2219 0.0232 0.0171 0.070 Uiso calc R 1 . .
    C C15 0.1767(11) 0.1815(7) 0.0762(5) 0.0615(19) Uani d . 1 . .
    H H15A 0.2003 0.2383 0.0215 0.074 Uiso calc R 1 . .
    C C16 0.1308(9) 0.2257(6) 0.1606(5) 0.0510(16) Uani d . 1 . .
    H H16 0.1252 0.3129 0.1621 0.061 Uiso calc R 1 . .
loop_
    _atom_site_aniso_label
    _atom_site_aniso_U_11
    _atom_site_aniso_U_22
    _atom_site_aniso_U_33
    _atom_site_aniso_U_12
    _atom_site_aniso_U_13
    _atom_site_aniso_U_23
    Na1 0.0312(11) 0.0249(11) 0.0412(12) -0.0031(8) -0.0024(9) 0.0004(9)
    Na2 0.0293(11) 0.0276(11) 0.0333(11) -0.0011(8) -0.0008(8) -0.0051(8)
    Na3 0.0333(13) 0.0374(13) 0.0668(16) -0.0031(10) -0.0023(11) 0.0127(11)
    Na4 0.0914(19) 0.0293(12) 0.0323(12) 0.0099(12) 0.0022(12) 0.0002(9)
    N1 0.092(4) 0.037(3) 0.026(3) -0.010(3) 0.010(3) -0.001(2)
    N2 0.070(4) 0.059(4) 0.038(3) 0.009(3) -0.004(3) -0.008(3)
    O1 0.0361(18) 0.0217(16) 0.0308(16) -0.0013(13) -0.0004(14) -0.0032(13)
    O2 0.0379(19) 0.0186(16) 0.0406(19) -0.0014(14) -0.0009(15) 0.0050(14)
    O3 0.0352(18) 0.0261(16) 0.0368(18) 0.0034(14) -0.0020(14) -0.0061(14)
    O4 0.0358(18) 0.0217(16) 0.0388(18) -0.0050(14) 0.0000(14) -0.0046(13)
    O5 0.108(3) 0.043(2) 0.052(2) 0.008(2) 0.010(2) 0.004(2)
    O6 0.135(7) 0.063(5) 0.047(5) -0.008(5) 0.009(5) -0.002(4)
    O6' 0.110(8) 0.061(6) 0.065(6) 0.008(6) 0.040(6) 0.014(5)
    O7 0.052(2) 0.034(2) 0.064(2) 0.0012(17) -0.0030(19) 0.0017(17)
    O8 0.052(2) 0.0327(18) 0.0437(19) -0.0015(16) -0.0045(16) 0.0015(16)
    O9 0.082(3) 0.041(2) 0.048(2) -0.010(2) 0.006(2) -0.0049(17)
    O10 0.090(3) 0.051(2) 0.049(2) 0.024(2) -0.009(2) -0.0013(18)
    O11 0.114(3) 0.049(2) 0.053(2) 0.011(2) 0.008(2) -0.004(2)
    O12 0.171(5) 0.081(4) 0.057(3) 0.001(4) 0.020(3) -0.025(3)
    O13 0.042(2) 0.0249(18) 0.062(2) -0.0068(16) 0.0022(18) -0.0012(17)
    O14 0.143(5) 0.094(4) 0.099(4) 0.000(4) 0.020(4) -0.002(3)
    O15 0.088(4) 0.057(3) 0.111(4) -0.003(3) -0.002(3) -0.008(3)
    C1 0.020(2) 0.024(3) 0.031(3) 0.0011(19) -0.0023(19) -0.002(2)
    C2 0.029(3) 0.015(2) 0.025(2) -0.004(2) 0.002(2) -0.0002(18)
    C3 0.019(2) 0.028(3) 0.030(3) -0.001(2) -0.0028(19) -0.004(2)
    C4 0.021(2) 0.022(2) 0.024(2) -0.0027(19) 0.0006(19) -0.0054(19)
    C5 0.038(3) 0.029(3) 0.030(3) -0.004(2) 0.001(2) -0.003(2)
    C6 0.056(4) 0.042(3) 0.028(3) 0.001(3) 0.002(3) -0.011(2)
    C7 0.043(3) 0.036(3) 0.039(3) -0.002(2) -0.003(3) -0.018(3)
    C8 0.031(3) 0.023(3) 0.044(3) 0.000(2) -0.007(2) -0.011(2)
    C9 0.024(3) 0.030(3) 0.057(4) -0.004(2) -0.006(2) -0.003(3)
    C10 0.069(4) 0.029(3) 0.033(3) 0.014(3) -0.008(3) -0.004(2)
    C11 0.026(3) 0.035(3) 0.048(3) -0.004(2) -0.003(2) 0.009(2)
    C12 0.031(3) 0.039(3) 0.041(3) 0.001(2) -0.005(2) 0.003(2)
    C13 0.047(4) 0.047(4) 0.039(3) 0.000(3) -0.005(3) 0.001(3)
    C14 0.061(4) 0.075(5) 0.035(4) -0.008(4) -0.005(3) 0.004(3)
    C15 0.064(5) 0.063(5) 0.050(4) -0.018(4) -0.007(3) 0.020(3)
    C16 0.044(4) 0.045(4) 0.059(4) -0.010(3) -0.007(3) 0.011(3)
_geom_special_details
;
All e.s.d.'s (except the e.s.d. in the dihedral angle between two l.s. planes)
are estimated using the full covariance matrix. The cell e.s.d.'s are taken
into account individually in the estimation of e.s.d.'s in distances, angles
and torsion angles; correlations between e.s.d.'s in cell parameters are only
used when they are defined by crystal symmetry. An approximate (isotropic)
treatment of cell e.s.d.'s is used for estimating e.s.d.'s involving l.s.
planes.
;
loop_
    _geom_bond_atom_site_label_1
    _geom_bond_atom_site_label_2
    _geom_bond_site_symmetry_2
    _geom_bond_distance
    _geom_bond_publ_flag
    Na1 O2 . 2.323(4) y
    Na1 O8 2_556 2.354(4) y
    Na1 O2 2_656 2.357(4) y
    Na1 O8 . 2.374(4) y
    Na1 O10 . 2.502(5) y
    Na1 O9 2_556 2.511(5) y
    Na2 O1 2_666 2.312(4) y
    Na2 O1 . 2.320(4) y
    Na2 O13 . 2.326(4) y
    Na2 O13 2_766 2.353(4) y
    Na2 O3 2_666 2.474(4) y
    Na2 O4 . 2.475(4) y
    Na3 O7 . 2.270(4) y
    Na3 O3 . 2.358(4) y
    Na3 O4 1_455 2.390(4) y
    Na3 O14 . 2.419(7) y
    Na3 O11 1_565 2.488(5) y
    Na4 O10 1_565 2.363(5) y
    Na4 O1 2_666 2.437(4) y
    Na4 O15 . 2.448(6) y
    Na4 O3 . 2.546(4) y
    Na4 O2 2_666 2.563(4) y
    Na4 O4 . 2.647(4) y
    Na4 O9 1_665 2.755(6) y
    N1 O5 . 1.156(6) n
    N1 O6 . 1.236(10) n
    N1 O6' . 1.320(15) n
    N1 C5 . 1.466(7) n
    N2 O12 . 1.204(7) n
    N2 O11 . 1.209(7) n
    N2 C13 . 1.458(8) n
    O1 C1 . 1.263(6) n
    O1 Na2 2_666 2.312(4) n
    O1 Na4 2_666 2.437(4) n
    O2 C1 . 1.253(6) n
    O2 Na1 2_656 2.357(4) n
    O2 Na4 2_666 2.563(4) n
    O3 C2 . 1.250(6) n
    O3 Na2 2_666 2.474(4) n
    O4 C2 . 1.257(6) n
    O4 Na3 1_655 2.390(4) n
    O7 C9 . 1.255(6) n
    O8 C9 . 1.240(7) n
    O8 Na1 2_556 2.354(4) n
    O9 C10 . 1.252(8) n
    O9 Na1 2_556 2.511(5) n
    O9 Na4 1_445 2.755(6) n
    O10 C10 . 1.251(7) n
    O10 Na4 1_545 2.363(5) n
    O11 Na3 1_545 2.488(5) n
    O13 Na2 2_766 2.353(4) n
    O13 H13A . 0.8498 n
    O13 H13B . 0.8500 n
    O14 H14B . 0.8500 n
    O14 H14C . 0.8500 n
    O15 H15B . 0.8500 n
    O15 H15C . 0.8500 n
    C1 C3 . 1.509(7) n
    C2 C4 . 1.526(6) n
    C3 C4 . 1.391(7) n
    C3 C8 . 1.396(7) n
    C4 C5 . 1.385(7) n
    C5 C6 . 1.390(7) n
    C6 C7 . 1.363(8) n
    C6 H6 . 0.9300 n
    C7 C8 . 1.371(7) n
    C7 H7 . 0.9300 n
    C8 H8 . 0.9300 n
    C9 C11 . 1.509(8) n
    C10 C12 . 1.527(8) n
    C11 C16 . 1.378(8) n
    C11 C12 . 1.414(8) n
    C12 C13 . 1.387(8) n
    C13 C14 . 1.382(8) n
    C14 C15 . 1.359(10) n
    C14 H14A . 0.9300 n
    C15 C16 . 1.379(10) n
    C15 H15A . 0.9300 n
    C16 H16 . 0.9300 n
loop_
    _geom_angle_atom_site_label_1
    _geom_angle_atom_site_label_2
    _geom_angle_atom_site_label_3
    _geom_angle_site_symmetry_1
    _geom_angle_site_symmetry_3
    _geom_angle
    _geom_angle_publ_flag
    O2 Na1 O8 . 2_556 159.75(16) n
    O2 Na1 O2 . 2_656 82.43(13) n
    O8 Na1 O2 2_556 2_656 95.74(14) n
    O2 Na1 O8 . . 94.71(14) n
    O8 Na1 O8 2_556 . 95.73(14) n
    O2 Na1 O8 2_656 . 153.10(16) n
    O2 Na1 O10 . . 112.15(17) n
    O8 Na1 O10 2_556 . 87.46(16) n
    O2 Na1 O10 2_656 . 82.65(15) n
    O8 Na1 O10 . . 73.64(15) n
    O2 Na1 O9 . 2_556 87.49(15) n
    O8 Na1 O9 2_556 2_556 74.31(15) n
    O2 Na1 O9 2_656 2_556 111.21(16) n
    O8 Na1 O9 . 2_556 95.30(16) n
    O10 Na1 O9 . 2_556 157.80(19) n
    O1 Na2 O1 2_666 . 93.04(13) n
    O1 Na2 O13 2_666 . 96.65(14) n
    O1 Na2 O13 . . 163.33(16) n
    O1 Na2 O13 2_666 2_766 162.13(16) n
    O1 Na2 O13 . 2_766 91.84(14) n
    O13 Na2 O13 . 2_766 83.05(14) n
    O1 Na2 O3 2_666 2_666 75.90(13) n
    O1 Na2 O3 . 2_666 86.70(13) n
    O13 Na2 O3 . 2_666 108.79(15) n
    O13 Na2 O3 2_766 2_666 87.24(14) n
    O1 Na2 O4 2_666 . 88.52(13) n
    O1 Na2 O4 . . 78.00(12) n
    O13 Na2 O4 . . 88.70(14) n
    O13 Na2 O4 2_766 . 109.32(14) n
    O3 Na2 O4 2_666 . 157.58(14) n
    O7 Na3 O3 . . 94.91(15) n
    O7 Na3 O4 . 1_455 95.67(15) n
    O3 Na3 O4 . 1_455 140.24(16) n
    O7 Na3 O14 . . 101.1(2) n
    O3 Na3 O14 . . 110.0(2) n
    O4 Na3 O14 1_455 . 105.3(2) n
    O7 Na3 O11 . 1_565 171.5(2) n
    O3 Na3 O11 . 1_565 84.59(17) n
    O4 Na3 O11 1_455 1_565 90.07(16) n
    O14 Na3 O11 . 1_565 71.2(2) n
    O10 Na4 O1 1_565 2_666 105.27(16) n
    O10 Na4 O15 1_565 . 93.48(18) n
    O1 Na4 O15 2_666 . 161.21(19) n
    O10 Na4 O3 1_565 . 97.84(18) n
    O1 Na4 O3 2_666 . 82.68(13) n
    O15 Na4 O3 . . 96.15(17) n
    O10 Na4 O2 1_565 2_666 81.22(15) n
    O1 Na4 O2 2_666 2_666 52.44(11) n
    O15 Na4 O2 . 2_666 131.77(18) n
    O3 Na4 O2 . 2_666 132.08(14) n
    O10 Na4 O4 1_565 . 147.23(18) n
    O1 Na4 O4 2_666 . 82.10(12) n
    O15 Na4 O4 . . 82.72(16) n
    O3 Na4 O4 . . 50.71(12) n
    O2 Na4 O4 2_666 . 124.99(14) n
    O10 Na4 O9 1_565 1_665 121.48(18) n
    O1 Na4 O9 2_666 1_665 103.59(15) n
    O15 Na4 O9 . 1_665 64.33(17) n
    O3 Na4 O9 . 1_665 135.66(16) n
    O2 Na4 O9 2_666 1_665 77.88(14) n
    O4 Na4 O9 . 1_665 86.19(14) n
    O5 N1 O6 . . 115.1(7) n
    O5 N1 O6' . . 118.7(8) n
    O6 N1 O6' . . 51.1(8) n
    O5 N1 C5 . . 121.9(5) n
    O6 N1 C5 . . 118.6(6) n
    O6' N1 C5 . . 111.5(7) n
    O12 N2 O11 . . 121.3(6) n
    O12 N2 C13 . . 118.4(6) n
    O11 N2 C13 . . 120.3(5) n
    C1 O1 Na2 . 2_666 132.4(3) n
    C1 O1 Na2 . . 137.6(3) n
    Na2 O1 Na2 2_666 . 86.96(13) ?
    C1 O1 Na4 . 2_666 94.9(3) ?
    Na2 O1 Na4 2_666 2_666 97.15(14) ?
    Na2 O1 Na4 . 2_666 94.76(14) ?
    C1 O2 Na1 . . 133.0(3) ?
    C1 O2 Na1 . 2_656 127.2(3) ?
    Na1 O2 Na1 . 2_656 97.57(13) ?
    C1 O2 Na4 . 2_666 89.3(3) ?
    Na1 O2 Na4 . 2_666 100.56(15) ?
    Na1 O2 Na4 2_656 2_666 95.93(14) ?
    C2 O3 Na3 . . 135.0(3) ?
    C2 O3 Na2 . 2_666 110.4(3) ?
    Na3 O3 Na2 . 2_666 94.88(14) ?
    C2 O3 Na4 . . 94.0(3) ?
    Na3 O3 Na4 . . 124.18(16) ?
    Na2 O3 Na4 2_666 . 88.46(12) ?
    C2 O4 Na3 . 1_655 133.8(3) ?
    C2 O4 Na2 . . 106.5(3) ?
    Na3 O4 Na2 1_655 . 93.63(14) ?
    C2 O4 Na4 . . 89.2(3) ?
    Na3 O4 Na4 1_655 . 133.50(16) ?
    Na2 O4 Na4 . . 88.06(12) ?
    C9 O7 Na3 . . 167.2(4) ?
    C9 O8 Na1 . 2_556 139.0(4) ?
    C9 O8 Na1 . . 134.7(4) ?
    Na1 O8 Na1 2_556 . 84.27(14) ?
    C10 O9 Na1 . 2_556 105.9(4) ?
    C10 O9 Na4 . 1_445 161.6(4) ?
    Na1 O9 Na4 2_556 1_445 91.05(16) ?
    C10 O10 Na4 . 1_545 149.5(4) ?
    C10 O10 Na1 . . 111.7(4) ?
    Na4 O10 Na1 1_545 . 97.44(19) ?
    N2 O11 Na3 . 1_545 148.5(4) n
    Na2 O13 Na2 . 2_766 96.95(14) ?
    Na2 O13 H13A . . 94.9 ?
    Na2 O13 H13A 2_766 . 94.7 ?
    Na2 O13 H13B . . 144.8 ?
    Na2 O13 H13B 2_766 . 106.7 ?
    H13A O13 H13B . . 108.4 ?
    Na3 O14 H14B . . 139.6 ?
    Na3 O14 H14C . . 107.4 ?
    H14B O14 H14C . . 108.1 ?
    Na4 O15 H15B . . 91.7 ?
    Na4 O15 H15C . . 97.8 ?
    H15B O15 H15C . . 107.9 ?
    O2 C1 O1 . . 123.1(4) n
    O2 C1 C3 . . 118.4(4) n
    O1 C1 C3 . . 118.4(4) n
    O2 C1 Na4 . 2_666 64.5(3) ?
    O1 C1 Na4 . 2_666 58.8(2) ?
    C3 C1 Na4 . 2_666 174.0(3) ?
    O3 C2 O4 . . 125.2(4) n
    O3 C2 C4 . . 118.1(4) n
    O4 C2 C4 . . 116.7(4) n
    O3 C2 Na4 . . 60.6(2) n
    O4 C2 Na4 . . 65.3(2) n
    C4 C2 Na4 . . 172.4(3) n
    O3 C2 Na2 . . 103.5(3) n
    O4 C2 Na2 . . 50.4(2) n
    C4 C2 Na2 . . 114.3(3) n
    Na4 C2 Na2 . . 72.89(12) n
    C4 C3 C8 . . 119.3(4) n
    C4 C3 C1 . . 122.5(4) n
    C8 C3 C1 . . 118.2(4) n
    C5 C4 C3 . . 117.1(4) n
    C5 C4 C2 . . 120.5(4) n
    C3 C4 C2 . . 122.4(4) n
    C4 C5 C6 . . 123.7(5) n
    C4 C5 N1 . . 120.4(4) n
    C6 C5 N1 . . 116.0(5) n
    C7 C6 C5 . . 118.0(5) n
    C7 C6 H6 . . 121.0 ?
    C5 C6 H6 . . 121.0 ?
    C6 C7 C8 . . 120.2(5) n
    C6 C7 H7 . . 119.9 ?
    C8 C7 H7 . . 119.9 ?
    C7 C8 C3 . . 121.7(5) n
    C7 C8 H8 . . 119.1 ?
    C3 C8 H8 . . 119.1 ?
    O8 C9 O7 . . 123.9(5) n
    O8 C9 C11 . . 119.2(5) n
    O7 C9 C11 . . 116.9(5) n
    O10 C10 O9 . . 127.4(6) n
    O10 C10 C12 . . 116.0(6) n
    O9 C10 C12 . . 116.6(5) n
    O10 C10 Na1 . 2_556 99.6(4) n
    O9 C10 Na1 . 2_556 51.2(3) n
    C12 C10 Na1 . 2_556 120.5(3) n
    C16 C11 C12 . . 119.3(6) n
    C16 C11 C9 . . 119.4(5) n
    C12 C11 C9 . . 121.3(5) n
    C13 C12 C11 . . 116.9(5) n
    C13 C12 C10 . . 122.3(5) n
    C11 C12 C10 . . 120.8(5) n
    C14 C13 C12 . . 122.8(6) n
    C14 C13 N2 . . 117.2(6) n
    C12 C13 N2 . . 119.9(5) n
    C15 C14 C13 . . 119.4(6) n
    C15 C14 H14A . . 120.3 ?
    C13 C14 H14A . . 120.3 ?
    C14 C15 C16 . . 119.5(6) ?
    C14 C15 H15A . . 120.3 ?
    C16 C15 H15A . . 120.3 ?
    C11 C16 C15 . . 122.0(6) ?
    C11 C16 H16 . . 119.0 ?
    C15 C16 H16 . . 119.0 ?
loop_
    _geom_torsion_atom_site_label_1
    _geom_torsion_atom_site_label_2
    _geom_torsion_atom_site_label_3
    _geom_torsion_atom_site_label_4
    _geom_torsion_site_symmetry_1
    _geom_torsion_site_symmetry_2
    _geom_torsion_site_symmetry_3
    _geom_torsion_site_symmetry_4
    _geom_torsion
    _geom_torsion_publ_flag
    O1 Na2 O1 C1 2_666 . . . 160.4(5) ?
    O13 Na2 O1 C1 . . . . 34.9(8) ?
    O13 Na2 O1 C1 2_766 . . . -36.8(5) ?
    O3 Na2 O1 C1 2_666 . . . -123.9(5) ?
    O4 Na2 O1 C1 . . . . 72.6(5) ?
    C2 Na2 O1 C1 . . . . 81.8(5) ?
    O1 Na2 O1 Na2 2_666 . . 2_666 0.0 ?
    O13 Na2 O1 Na2 . . . 2_666 -125.5(5) ?
    O13 Na2 O1 Na2 2_766 . . 2_666 162.80(15) ?
    O3 Na2 O1 Na2 2_666 . . 2_666 75.68(12) ?
    O4 Na2 O1 Na2 . . . 2_666 -87.84(12) ?
    C2 Na2 O1 Na2 . . . 2_666 -78.63(14) ?
    O1 Na2 O1 Na4 2_666 . . 2_666 -96.93(14) ?
    O13 Na2 O1 Na4 . . . 2_666 137.5(5) ?
    O13 Na2 O1 Na4 2_766 . . 2_666 65.87(15) ?
    O3 Na2 O1 Na4 2_666 . . 2_666 -21.25(13) ?
    O4 Na2 O1 Na4 . . . 2_666 175.23(14) ?
    C2 Na2 O1 Na4 . . . 2_666 -175.56(18) ?
    O8 Na1 O2 C1 2_556 . . . -110.5(6) n
    O2 Na1 O2 C1 2_656 . . . 163.4(5) n
    O8 Na1 O2 C1 . . . . 10.3(5) n
    O10 Na1 O2 C1 . . . . 84.6(5) n
    O9 Na1 O2 C1 2_556 . . . -84.8(5) n
    O8 Na1 O2 Na1 2_556 . . 2_656 86.1(4) ?
    O2 Na1 O2 Na1 2_656 . . 2_656 0.0 ?
    O8 Na1 O2 Na1 . . . 2_656 -153.09(16) ?
    O10 Na1 O2 Na1 . . . 2_656 -78.85(17) ?
    O9 Na1 O2 Na1 2_556 . . 2_656 111.79(16) ?
    C10 Na1 O2 Na1 2_556 . . 2_656 119.93(16) ?
    O8 Na1 O2 Na4 2_556 . . 2_666 -11.5(5) ?
    O2 Na1 O2 Na4 2_656 . . 2_666 -97.52(16) ?
    O8 Na1 O2 Na4 . . . 2_666 109.39(15) ?
    O10 Na1 O2 Na4 . . . 2_666 -176.37(14) ?
    O9 Na1 O2 Na4 2_556 . . 2_666 14.27(16) ?
    O7 Na3 O3 C2 . . . . 59.7(4) ?
    O4 Na3 O3 C2 1_455 . . . 164.7(4) ?
    O14 Na3 O3 C2 . . . . -44.0(5) ?
    O11 Na3 O3 C2 1_565 . . . -111.7(4) ?
    O7 Na3 O3 Na2 . . . 2_666 -65.70(16) ?
    O4 Na3 O3 Na2 1_455 . . 2_666 39.3(3) ?
    O14 Na3 O3 Na2 . . . 2_666 -169.41(19) ?
    O11 Na3 O3 Na2 1_565 . . 2_666 122.85(15) ?
    O7 Na3 O3 Na4 . . . . -157.15(19) ?
    O4 Na3 O3 Na4 1_455 . . . -52.2(3) ?
    O14 Na3 O3 Na4 . . . . 99.1(2) ?
    O11 Na3 O3 Na4 1_565 . . . 31.4(2) ?
    O10 Na4 O3 C2 1_565 . . . 164.5(3) ?
    O1 Na4 O3 C2 2_666 . . . -91.0(3) ?
    O15 Na4 O3 C2 . . . . 70.2(3) ?
    O2 Na4 O3 C2 2_666 . . . -110.2(3) ?
    O4 Na4 O3 C2 . . . . -5.2(3) ?
    O9 Na4 O3 C2 1_665 . . . 11.0(4) ?
    O10 Na4 O3 Na3 1_565 . . . 9.7(2) ?
    O1 Na4 O3 Na3 2_666 . . . 114.2(2) ?
    O15 Na4 O3 Na3 . . . . -84.7(2) ?
    O2 Na4 O3 Na3 2_666 . . . 94.9(2) ?
    O4 Na4 O3 Na3 . . . . -160.0(2) ?
    O9 Na4 O3 Na3 1_665 . . . -143.8(2) ?
    O10 Na4 O3 Na2 1_565 . . 2_666 -85.14(15) ?
    O1 Na4 O3 Na2 2_666 . . 2_666 19.36(13) ?
    O15 Na4 O3 Na2 . . . 2_666 -179.53(17) ?
    O2 Na4 O3 Na2 2_666 . . 2_666 0.1(2) ?
    O4 Na4 O3 Na2 . . . 2_666 105.12(15) ?
    O9 Na4 O3 Na2 1_665 . . 2_666 121.3(2) ?
    C1 Na4 O3 Na2 2_666 . . 2_666 9.97(16) ?
    C2 Na4 O3 Na2 . . . 2_666 110.3(3) ?
    O1 Na2 O4 C2 2_666 . . . -73.5(3) n
    O1 Na2 O4 C2 . . . . 19.9(3) n
    O13 Na2 O4 C2 . . . . -170.2(3) n
    O13 Na2 O4 C2 2_766 . . . 107.6(3) n
    O3 Na2 O4 C2 2_666 . . . -28.0(5) n
    O1 Na2 O4 Na3 2_666 . . 1_655 148.55(13) ?
    O1 Na2 O4 Na3 . . . 1_655 -118.03(14) ?
    O13 Na2 O4 Na3 . . . 1_655 51.86(14) ?
    O13 Na2 O4 Na3 2_766 . . 1_655 -30.31(16) ?
    O3 Na2 O4 Na3 2_666 . . 1_655 -166.0(3) ?
    C2 Na2 O4 Na3 . . . 1_655 -138.0(3) ?
    O1 Na2 O4 Na4 2_666 . . . 15.07(13) ?
    O1 Na2 O4 Na4 . . . . 108.50(13) ?
    O13 Na2 O4 Na4 . . . . -81.61(13) ?
    O13 Na2 O4 Na4 2_766 . . . -163.78(13) ?
    O3 Na2 O4 Na4 2_666 . . . 60.5(4) ?
    C2 Na2 O4 Na4 . . . . 88.6(3) ?
    O10 Na4 O4 C2 1_565 . . . -13.9(4) n
    O1 Na4 O4 C2 2_666 . . . 92.1(3) n
    O15 Na4 O4 C2 . . . . -99.0(3) n
    O3 Na4 O4 C2 . . . . 5.2(2) n
    O2 Na4 O4 C2 2_666 . . . 124.1(3) n
    O9 Na4 O4 C2 1_665 . . . -163.6(3) n
    C1 Na4 O4 C2 2_666 . . . 105.6(3) n
    O10 Na4 O4 Na3 1_565 . . 1_655 146.4(3) ?
    O1 Na4 O4 Na3 2_666 . . 1_655 -107.6(2) ?
    O15 Na4 O4 Na3 . . . 1_655 61.3(2) ?
    O3 Na4 O4 Na3 . . . 1_655 165.4(3) ?
    O2 Na4 O4 Na3 2_666 . . 1_655 -75.6(3) ?
    O9 Na4 O4 Na3 1_665 . . 1_655 -3.3(2) ?
    C1 Na4 O4 Na3 2_666 . . 1_655 -94.1(2) ?
    C2 Na4 O4 Na3 . . . 1_655 160.3(4) ?
    O10 Na4 O4 Na2 1_565 . . . -120.4(3) ?
    O1 Na4 O4 Na2 2_666 . . . -14.41(13) ?
    O15 Na4 O4 Na2 . . . . 154.48(18) ?
    O3 Na4 O4 Na2 . . . . -101.40(15) ?
    O2 Na4 O4 Na2 2_666 . . . 17.56(19) ?
    O9 Na4 O4 Na2 1_665 . . . 89.89(13) ?
    O3 Na3 O7 C9 . . . . -102.8(17) n
    O4 Na3 O7 C9 1_455 . . . 115.6(17) n
    O14 Na3 O7 C9 . . . . 8.8(18) n
    O11 Na3 O7 C9 1_565 . . . -16(3) n
    O2 Na1 O8 C9 . . . . 32.0(5) n
    O8 Na1 O8 C9 2_556 . . . -165.3(5) n
    O2 Na1 O8 C9 2_656 . . . -50.5(7) n
    O10 Na1 O8 C9 . . . . -79.7(5) n
    O9 Na1 O8 C9 2_556 . . . 119.9(5) n
    O2 Na1 O8 Na1 . . . 2_556 -162.62(15) ?
    O8 Na1 O8 Na1 2_556 . . 2_556 0.0 ?
    O2 Na1 O8 Na1 2_656 . . 2_556 114.8(3) ?
    O10 Na1 O8 Na1 . . . 2_556 85.65(16) ?
    O9 Na1 O8 Na1 2_556 . . 2_556 -74.71(15) ?
    O2 Na1 O10 C10 . . . . -105.2(5) n
    O8 Na1 O10 C10 2_556 . . . 80.0(5) n
    O2 Na1 O10 C10 2_656 . . . 176.1(5) n
    O8 Na1 O10 C10 . . . . -16.8(4) n
    O9 Na1 O10 C10 2_556 . . . 45.6(7) n
    O2 Na1 O10 Na4 . . . 1_545 65.52(19) ?
    O8 Na1 O10 Na4 2_556 . . 1_545 -109.31(18) ?
    O2 Na1 O10 Na4 2_656 . . 1_545 -13.19(16) ?
    O8 Na1 O10 Na4 . . . 1_545 154.0(2) ?
    O9 Na1 O10 Na4 2_556 . . 1_545 -143.7(4) ?
    O12 N2 O11 Na3 . . . 1_545 6.4(14) n
    O1 Na2 O13 Na2 2_666 . . 2_766 162.01(16) ?
    O1 Na2 O13 Na2 . . . 2_766 -72.9(5) ?
    O13 Na2 O13 Na2 2_766 . . 2_766 0.0 ?
    O3 Na2 O13 Na2 2_666 . . 2_766 84.68(16) ?
    O4 Na2 O13 Na2 . . . 2_766 -109.64(15) ?
    Na1 O2 C1 O1 . . . . 99.1(5) n
    Na1 O2 C1 O1 2_656 . . . -101.6(5) n
    Na4 O2 C1 O1 2_666 . . . -4.7(5) n
    Na1 O2 C1 C3 . . . . -82.1(5) n
    Na1 O2 C1 C3 2_656 . . . 77.2(5) n
    Na4 O2 C1 C3 2_666 . . . 174.1(4) n
    Na2 O1 C1 O2 2_666 . . . -99.4(5) n
    Na2 O1 C1 O2 . . . . 107.5(5) n
    Na4 O1 C1 O2 2_666 . . . 5.0(5) n
    Na2 O1 C1 C3 2_666 . . . 81.9(5) n
    Na2 O1 C1 C3 . . . . -71.3(6) n
    Na4 O1 C1 C3 2_666 . . . -173.8(4) n
    Na3 O3 C2 O4 . . . . 160.6(3) n
    Na2 O3 C2 O4 2_666 . . . -79.4(5) n
    Na4 O3 C2 O4 . . . . 10.4(5) n
    Na3 O3 C2 C4 . . . . -21.3(6) n
    Na2 O3 C2 C4 2_666 . . . 98.7(4) n
    Na4 O3 C2 C4 . . . . -171.5(4) n
    Na3 O4 C2 O3 1_655 . . . -170.1(3) n
    Na2 O4 C2 O3 . . . . 77.8(5) n
    Na4 O4 C2 O3 . . . . -10.0(5) n
    Na3 O4 C2 C4 1_655 . . . 11.7(6) n
    Na2 O4 C2 C4 . . . . -100.4(4) n
    Na4 O4 C2 C4 . . . . 171.9(4) n
    O10 Na4 C2 O3 1_565 . . . -18.2(3) n
    O1 Na4 C2 O3 2_666 . . . 86.0(3) n
    O15 Na4 C2 O3 . . . . -110.6(3) n
    O2 Na4 C2 O3 2_666 . . . 94.5(3) n
    O4 Na4 C2 O3 . . . . 170.6(4) n
    O9 Na4 C2 O3 1_665 . . . -171.8(3) n
    C1 Na4 C2 O3 2_666 . . . 88.3(3) n
    O10 Na4 C2 O4 1_565 . . . 171.2(3) ?
    O1 Na4 C2 O4 2_666 . . . -84.6(3) ?
    O15 Na4 C2 O4 . . . . 78.8(3) ?
    O3 Na4 C2 O4 . . . . -170.6(4) n
    O2 Na4 C2 O4 2_666 . . . -76.2(3) n
    O9 Na4 C2 O4 1_665 . . . 17.6(3) n
    O10 Na4 C2 C4 1_565 . . . 64(2) ?
    O1 Na4 C2 C4 2_666 . . . 168(2) ?
    O15 Na4 C2 C4 . . . . -28(2) n
    O3 Na4 C2 C4 . . . . 82(2) n
    O2 Na4 C2 C4 2_666 . . . 177(2) n
    O4 Na4 C2 C4 . . . . -107(2) n
    O9 Na4 C2 C4 1_665 . . . -89(2) n
    O10 Na4 C2 Na2 1_565 . . . -135.11(17) ?
    O1 Na4 C2 Na2 2_666 . . . -30.95(11) ?
    O15 Na4 C2 Na2 . . . . 132.50(17) ?
    O3 Na4 C2 Na2 . . . . -116.9(3) ?
    O2 Na4 C2 Na2 2_666 . . . -22.5(2) ?
    O4 Na4 C2 Na2 . . . . 53.7(2) ?
    O9 Na4 C2 Na2 1_665 . . . 71.27(15) ?
    O1 Na2 C2 O3 2_666 . . . -20.1(3) ?
    O1 Na2 C2 O3 . . . . 78.8(3) ?
    O13 Na2 C2 O3 . . . . -114.2(3) n
    O13 Na2 C2 O3 2_766 . . . 153.7(3) n
    O3 Na2 C2 O3 2_666 . . . 40.3(4) n
    O4 Na2 C2 O3 . . . . -124.8(5) n
    O1 Na2 C2 O4 2_666 . . . 104.7(3) n
    O1 Na2 C2 O4 . . . . -156.4(3) n
    O13 Na2 C2 O4 . . . . 10.5(3) n
    O13 Na2 C2 O4 2_766 . . . -81.5(3) n
    O3 Na2 C2 O4 2_666 . . . 165.1(3) n
    O1 Na2 C2 C4 2_666 . . . -149.8(3) n
    O1 Na2 C2 C4 . . . . -50.9(3) n
    O13 Na2 C2 C4 . . . . 116.1(3) n
    O13 Na2 C2 C4 2_766 . . . 24.0(3) n
    O3 Na2 C2 C4 2_666 . . . -89.4(3) n
    O4 Na2 C2 C4 . . . . 105.5(4) n
    O1 Na2 C2 Na4 2_666 . . . 32.96(12) ?
    O1 Na2 C2 Na4 . . . . 131.83(17) ?
    O13 Na2 C2 Na4 . . . . -61.18(16) ?
    O13 Na2 C2 Na4 2_766 . . . -153.27(14) ?
    O3 Na2 C2 Na4 2_666 . . . 93.33(19) ?
    O4 Na2 C2 Na4 . . . . -71.7(3) ?
    O2 C1 C3 C4 . . . . 178.1(4) n
    O1 C1 C3 C4 . . . . -3.1(7) n
    O2 C1 C3 C8 . . . . -4.0(7) n
    O1 C1 C3 C8 . . . . 174.9(4) n
    C8 C3 C4 C5 . . . . -1.1(7) n
    C1 C3 C4 C5 . . . . 176.8(4) n
    C8 C3 C4 C2 . . . . -179.1(4) n
    C1 C3 C4 C2 . . . . -1.1(7) n
    O3 C2 C4 C5 . . . . 97.5(5) n
    O4 C2 C4 C5 . . . . -84.2(6) n
    O3 C2 C4 C3 . . . . -84.6(6) n
    O4 C2 C4 C3 . . . . 93.7(5) n
    C3 C4 C5 C6 . . . . 1.1(8) n
    C2 C4 C5 C6 . . . . 179.1(5) n
    C3 C4 C5 N1 . . . . -178.9(5) n
    C2 C4 C5 N1 . . . . -0.8(7) n
    O5 N1 C5 C4 . . . . -16.7(9) n
    O6 N1 C5 C4 . . . . -171.9(10) n
    O6' N1 C5 C4 . . . . 131.8(11) n
    O5 N1 C5 C6 . . . . 163.4(6) n
    O6 N1 C5 C6 . . . . 8.1(12) n
    O6' N1 C5 C6 . . . . -48.2(12) n
    C4 C5 C6 C7 . . . . -0.2(9) n
    N1 C5 C6 C7 . . . . 179.8(5) n
    C5 C6 C7 C8 . . . . -0.7(8) n
    C6 C7 C8 C3 . . . . 0.7(8) n
    C4 C3 C8 C7 . . . . 0.3(7) n
    C1 C3 C8 C7 . . . . -177.8(5) n
    Na1 O8 C9 O7 2_556 . . . 100.8(6) n
    Na1 O8 C9 O7 . . . . -101.8(6) n
    Na1 O8 C9 C11 2_556 . . . -80.0(7) n
    Na1 O8 C9 C11 . . . . 77.5(6) n
    Na3 O7 C9 O8 . . . . 177.4(14) n
    Na3 O7 C9 C11 . . . . -2(2) n
    Na4 O10 C10 O9 1_545 . . . 117.5(8) n
    Na1 O10 C10 O9 . . . . -80.8(7) n
    Na4 O10 C10 C12 1_545 . . . -63.6(10) n
    Na1 O10 C10 C12 . . . . 98.1(5) n
    Na1 O9 C10 O10 2_556 . . . 69.8(7) n
    Na4 O9 C10 O10 1_445 . . . -86.9(14) n
    Na1 O9 C10 C12 2_556 . . . -109.1(4) n
    Na4 O9 C10 C12 1_445 . . . 94.2(13) n
    O8 C9 C11 C16 . . . . -177.7(5) n
    O7 C9 C11 C16 . . . . 1.6(7) n
    O8 C9 C11 C12 . . . . 1.6(7) n
    O7 C9 C11 C12 . . . . -179.1(5) n
    C16 C11 C12 C13 . . . . 1.8(8) n
    C9 C11 C12 C13 . . . . -177.5(5) n
    C16 C11 C12 C10 . . . . -177.7(5) n
    C9 C11 C12 C10 . . . . 3.0(8) n
    O10 C10 C12 C13 . . . . 88.0(7) n
    O9 C10 C12 C13 . . . . -92.9(7) n
    O10 C10 C12 C11 . . . . -92.5(6) n
    O9 C10 C12 C11 . . . . 86.5(7) n
    C11 C12 C13 C14 . . . . -0.7(9) n
    C10 C12 C13 C14 . . . . 178.8(6) n
    C11 C12 C13 N2 . . . . 179.9(5) n
    C10 C12 C13 N2 . . . . -0.7(9) n
    O12 N2 C13 C14 . . . . 7.1(9) n
    O11 N2 C13 C14 . . . . -171.5(6) n
    O12 N2 C13 C12 . . . . -173.4(6) n
    O11 N2 C13 C12 . . . . 8.0(9) n
    C12 C13 C14 C15 . . . . -1.2(10) n
    N2 C13 C14 C15 . . . . 178.3(6) n
    C13 C14 C15 C16 . . . . 1.8(10) n
    C12 C11 C16 C15 . . . . -1.2(9) n
    C9 C11 C16 C15 . . . . 178.1(5) n
    C14 C15 C16 C11 . . . . -0.6(10) n
loop_
    _geom_hbond_atom_site_label_D
    _geom_hbond_atom_site_label_H
    _geom_hbond_atom_site_label_A
    _geom_hbond_site_symmetry_A
    _geom_hbond_distance_DH
    _geom_hbond_distance_HA
    _geom_hbond_distance_DA
    _geom_hbond_angle_DHA
    O13 H13A O7 2_666 0.85 1.94 2.789(6) 179.6
    O13 H13A O8 2_666 0.85 2.51 3.049(5) 122.5
    O13 H13B O10 1_665 0.85 2.13 2.980(6) 179.7
    O13 H13B O9 1_665 0.85 2.63 3.186(6) 124.7
    O14 H14B O6 2_665 0.85 1.93 2.782(13) 179.4
    O14 H14B O6' 2_665 0.85 1.97 2.722(15) 146.6
    O14 H14C O6' 1_455 0.85 1.45 2.29(2) 166.1
    O14 H14C N1 1_455 0.85 2.27 3.078(10) 159.6
    O14 H14C O6 1_455 0.85 2.55 3.388(18) 170.8
    O15 H15B O5 . 0.85 2.13 2.951(7) 162.1
    O15 H15C O9 1_665 0.85 2.29 2.782(8) 117.0
    O15 H15C O11 1_665 0.85 2.48 3.302(8) 163.3
