# Supplementary material for: Poly[μ2-aqua-diaqua­(μ8-3-nitro­benzene-1,2-dicarboxylato)(μ6-3-nitro­benzene-1,2-dicarboxylato)tetra­sodium]
Source: Acta Crystallogr Sect E Struct Rep Online. 2010 Nov 6;66(Pt 12):m1509–10. doi: 10.1107/S1600536810044600 (PMC3011426; doi:10.1107/S1600536810044600)
Supplement: Supplementary file 2 [file e-66-m1509-Isup2.hkl]

# 
# h,k,l, Fc-squared, Fo-squared, sigma(Fo-squared) and status flag 
# 
data_I
_shelx_title ' 100922k in P-1' 
_shelx_refln_list_code          4 
_shelx_F_calc_maximum      207.01 
_exptl_crystal_F_000       572.00 
_reflns_d_resolution_high  0.8404 
 
loop_ 
 _symmetry_equiv_pos_as_xyz 
 'x, y, z' 
 '-x, -y, -z' 
 
_cell_length_a     6.6871 
_cell_length_b    10.6193 
_cell_length_c    14.5817 
_cell_angle_alpha  82.065 
_cell_angle_beta   83.428 
_cell_angle_gamma  89.371 
 
_shelx_F_squared_multiplier     1.000 
 
loop_ 
 _refln_index_h 
 _refln_index_k 
 _refln_index_l 
 _refln_F_squared_calc 
 _refln_F_squared_meas 
 _refln_F_squared_sigma 
 _refln_observed_status 
   1   0   0        4.99       -1.55      1.55 o 
   2   0   0     4420.75     4774.04     96.92 o 
   3   0   0      454.28      391.59     19.93 o 
   5   0   0        0.89       -2.57      3.88 o 
   6   0   0       82.11       43.97     13.63 o 
   7   0   0       14.43       -2.91      9.98 o 
  -7   1   0       23.98        4.04     10.57 o 
  -6   1   0       80.99       73.30     16.31 o 
  -5   1   0        2.03        6.09      4.51 o 
  -4   1   0      270.32      353.78     12.74 o 
  -3   1   0     3603.94     3766.21     53.53 o 
  -1   1   0     2166.38     2639.66     34.52 o 
   1   1   0     6041.49     6105.46     71.14 o 
   2   1   0     3604.65     3635.25     75.44 o 
   3   1   0     1501.33     1533.99     44.20 o 
   4   1   0      774.81      977.39     37.52 o 
   5   1   0       52.34       19.34      9.24 o 
   6   1   0       13.16        8.82     10.68 o 
   7   1   0       16.07       13.79     12.43 o 
  -7   2   0        0.59       -1.94     10.06 o 
  -6   2   0      189.32      172.93     24.74 o 
  -5   2   0       16.02       30.70     12.99 o 
  -4   2   0      117.14       85.70     13.93 o 
  -3   2   0     3027.16     3039.76     64.44 o 
  -2   2   0     3491.11     3859.42     56.04 o 
  -1   2   0      757.28      438.21     11.40 o 
   0   2   0      580.30      444.26     12.62 o 
   1   2   0      453.14      326.33     11.03 o 
   2   2   0     4928.48     4990.30     62.56 o 
   3   2   0        4.04        8.10      3.39 o 
   4   2   0        3.82        1.59      6.02 o 
   5   2   0       15.64       10.22      7.61 o 
   6   2   0      520.06      673.24     36.79 o 
   7   2   0        0.06      -18.33     18.33 o 
  -7   3   0        1.24       -6.41     10.60 o 
  -6   3   0       60.14       64.09     18.02 o 
  -5   3   0       27.78       31.33      7.00 o 
  -4   3   0       49.76       40.49      6.99 o 
  -3   3   0      143.75      157.08      8.28 o 
  -2   3   0       21.33       11.50      4.89 o 
  -1   3   0      535.71      598.09      9.58 o 
   0   3   0     8912.94     8304.11    151.92 o 
   1   3   0      145.80      127.18      7.34 o 
   2   3   0      470.48      405.07     16.12 o 
   3   3   0      135.84      148.98      7.36 o 
   4   3   0      232.79      211.51      9.85 o 
   5   3   0       41.06       46.59      7.80 o 
   6   3   0      221.89      208.65     13.52 o 
   7   3   0        1.44        0.75      9.85 o 
  -7   4   0       65.13       61.37     20.43 o 
  -6   4   0        5.75        6.02     10.60 o 
  -5   4   0      209.41      181.27     11.31 o 
  -4   4   0      101.71      100.55      9.38 o 
  -3   4   0       30.87       42.88      6.70 o 
  -2   4   0      269.99      354.57      7.73 o 
  -1   4   0       38.62       35.32      3.23 o 
   0   4   0      430.85      300.96     13.21 o 
   1   4   0        0.11       -1.90      2.45 o 
   2   4   0     2413.64     2464.07     56.01 o 
   3   4   0      667.90      793.39     28.28 o 
   4   4   0      181.50      232.48     16.74 o 
   5   4   0      164.30      141.86     14.92 o 
   6   4   0      521.84      643.71     23.85 o 
   7   4   0        0.19       -3.85     10.20 o 
  -7   5   0        0.45       -5.71     12.16 o 
  -6   5   0      103.03      138.40     23.38 o 
  -5   5   0        0.46        0.71      5.30 o 
  -4   5   0      584.93      615.74     20.11 o 
  -3   5   0     2303.91     2266.49     41.52 o 
  -2   5   0      513.45      463.78     12.01 o 
  -1   5   0      418.76      322.83      9.57 o 
   0   5   0        0.09       -2.99      2.99 o 
   1   5   0      518.69      459.99     17.95 o 
   3   5   0      157.70      155.26     12.20 o 
   4   5   0       94.82       89.30     13.71 o 
   5   5   0       97.94      138.52     15.03 o 
   6   5   0       23.90       40.40     13.91 o 
   7   5   0        2.64      -11.69     13.25 o 
  -6   6   0        0.48        3.30     11.81 o 
  -5   6   0       26.22       31.20      8.10 o 
  -4   6   0      127.47      168.33     21.03 o 
  -3   6   0      106.05      104.89     10.02 o 
  -2   6   0       37.75       35.39      8.93 o 
  -1   6   0      156.27      181.54      7.93 o 
   0   6   0     1439.32     1636.46     30.43 o 
   1   6   0      348.57      420.33     18.49 o 
   2   6   0      407.66      380.75     18.10 o 
   3   6   0        1.97        8.20      5.90 o 
   4   6   0      181.10      235.90     17.40 o 
   5   6   0        3.80       -6.29      9.05 o 
   6   6   0      175.49      178.53     18.53 o 
  -6   7   0       29.88       34.96     16.20 o 
  -5   7   0      107.92      157.88     29.21 o 
  -4   7   0      248.49      304.88     20.43 o 
  -3   7   0       16.03        4.04      7.30 o 
  -2   7   0      300.22      278.43     19.85 o 
  -1   7   0        2.87        4.13      4.43 o 
   0   7   0       38.70       34.53      6.06 o 
   1   7   0       98.62       89.42      9.59 o 
   2   7   0       16.12       13.56      6.72 o 
   3   7   0       87.54      102.32     13.87 o 
   4   7   0       28.03       35.27     10.80 o 
   5   7   0       30.13       51.51     13.05 o 
   6   7   0        3.63        9.01     12.24 o 
  -6   8   0        8.24       -0.08     12.12 o 
  -5   8   0        7.18        3.26     12.31 o 
  -4   8   0      989.70     1129.74     50.89 o 
  -3   8   0      486.21      493.24     30.49 o 
  -2   8   0      368.93      374.34     24.32 o 
  -1   8   0      302.59      295.33     20.47 o 
   0   8   0     1057.91     1097.80     26.15 o 
   1   8   0        9.75       11.96      7.15 o 
   2   8   0       71.29       77.77     12.43 o 
   3   8   0      105.74      130.05     16.24 o 
   4   8   0        2.32        2.91      7.50 o 
   5   8   0       74.89      120.03     19.85 o 
   6   8   0       79.14       95.48     19.15 o 
  -5   9   0       49.06       30.88     15.69 o 
  -4   9   0        3.13        6.53     10.60 o 
  -3   9   0        0.54       -5.09      8.43 o 
  -2   9   0      209.98      249.22     21.48 o 
  -1   9   0      635.98      679.03     33.52 o 
   0   9   0       75.57       72.72     14.37 o 
   1   9   0      232.03      218.84     12.26 o 
   2   9   0      272.28      249.34     17.98 o 
   3   9   0        2.48        8.70      8.31 o 
   4   9   0      104.11      132.73     18.49 o 
   5   9   0        0.09       -9.71      9.71 o 
  -4  10   0       50.39       58.11     17.52 o 
  -3  10   0      225.48      220.63     22.84 o 
  -2  10   0      180.68      217.22     21.40 o 
  -1  10   0       84.25       87.67     17.44 o 
   0  10   0        0.16       -1.09      8.20 o 
   1  10   0        0.86       -5.04      5.04 o 
   2  10   0      591.86      671.85     23.31 o 
   3  10   0       37.01       30.03     11.54 o 
   4  10   0       68.49       80.83     16.90 o 
  -3  11   0      102.78      108.14     22.02 o 
  -2  11   0       10.55        9.83     11.15 o 
  -1  11   0       43.03       63.24     16.63 o 
   0  11   0        0.05       -3.22      9.71 o 
   1  11   0        0.27       -0.58      9.63 o 
   2  11   0        0.07       -4.51      6.05 o 
   3  11   0       15.61        5.95      8.42 o 
  -2  12   0        1.02        9.56     12.43 o 
  -1  12   0       54.72       96.22     20.04 o 
   0  12   0       46.71       55.35     16.24 o 
   1  12   0        6.47        4.54     11.89 o 
   2  12   0      113.09      119.95     20.00 o 
  -1 -12   1        0.10        0.04     11.65 o 
   0 -12   1       57.41       97.65     19.73 o 
   1 -12   1        0.43        0.97     12.97 o 
   2 -12   1       58.88       48.55     17.48 o 
  -3 -11   1       60.85       60.00     20.80 o 
  -2 -11   1        9.40       -2.33      6.87 o 
  -1 -11   1        1.23       -4.12      9.28 o 
   0 -11   1        0.13       -0.74      9.56 o 
   1 -11   1       12.42        7.42     11.50 o 
   2 -11   1        2.96       -8.27      8.27 o 
   3 -11   1        3.79       -9.87      9.87 o 
  -4 -10   1       30.10       33.91     13.48 o 
  -3 -10   1        1.74       -3.52      6.29 o 
  -2 -10   1      789.07      713.02     24.40 o 
  -1 -10   1        3.60        0.20      5.95 o 
   0 -10   1        2.64        1.59      8.62 o 
   1 -10   1       22.03       24.78     12.55 o 
   2 -10   1      551.70      597.23     34.77 o 
   3 -10   1       39.00       50.07     15.27 o 
   4 -10   1       17.34        8.31     11.15 o 
  -5  -9   1       55.80       38.46     14.53 o 
  -4  -9   1       11.53        7.07      9.01 o 
  -3  -9   1       87.72       99.83     15.30 o 
  -2  -9   1      181.04      212.78     20.68 o 
  -1  -9   1       10.21        3.78      5.64 o 
   0  -9   1     1351.64     1547.92     34.34 o 
   1  -9   1       17.40       30.61     11.42 o 
   2  -9   1       18.76       51.27     14.06 o 
   3  -9   1      191.20      212.24     21.36 o 
   4  -9   1       59.65       60.21     16.59 o 
   5  -9   1      207.13      224.91     31.93 o 
  -5  -8   1       35.75       52.98     14.61 o 
  -4  -8   1      146.60      145.20     15.19 o 
  -3  -8   1       47.08       48.75     11.07 o 
  -2  -8   1      604.55      498.76     23.77 o 
  -1  -8   1        1.32        0.54      4.32 o 
   0  -8   1        1.97       -3.92      4.39 o 
   1  -8   1       31.75       17.67      8.97 o 
   2  -8   1      336.85      294.55     21.56 o 
   3  -8   1      377.99      473.35     29.60 o 
   4  -8   1      592.51      580.25     35.66 o 
   5  -8   1       66.44       57.96     17.13 o 
   6  -8   1       53.49       45.60     17.36 o 
  -6  -7   1        4.02        4.78     10.33 o 
  -5  -7   1        0.33        2.87      8.55 o 
  -4  -7   1        0.02       -4.58      7.26 o 
  -3  -7   1        3.87       -4.20      4.97 o 
  -2  -7   1      304.39      237.96     15.15 o 
  -1  -7   1        0.14       -0.84      4.33 o 
   0  -7   1       20.57       18.05      4.93 o 
   1  -7   1       24.71       18.46      8.88 o 
   2  -7   1       31.60       19.89      9.40 o 
   3  -7   1        0.22       -1.51      6.95 o 
   4  -7   1      101.34       63.12     16.08 o 
   5  -7   1       33.75       28.05     14.14 o 
   6  -7   1       18.09       16.35     14.29 o 
  -6  -6   1        9.64       -6.53      9.94 o 
  -5  -6   1       19.07        5.79      9.13 o 
  -4  -6   1      595.77      663.61     28.90 o 
  -3  -6   1       11.35       19.11      7.77 o 
  -2  -6   1       79.57       76.25      8.74 o 
  -1  -6   1       30.71       34.57      7.30 o 
   0  -6   1       94.79       89.49     10.10 o 
   1  -6   1       57.99       68.24      5.77 o 
   2  -6   1      141.79      175.16      7.70 o 
   3  -6   1       16.07        6.76      6.14 o 
   4  -6   1      901.64      975.63     27.15 o 
   5  -6   1        0.41       -2.56      8.93 o 
   6  -6   1       14.52        8.27     13.17 o 
  -7  -5   1       69.58      122.24     22.10 o 
  -6  -5   1       33.43        6.68     12.51 o 
  -5  -5   1       19.20       48.48     12.74 o 
  -4  -5   1       76.71       98.20     10.92 o 
  -3  -5   1      638.63      672.35     25.60 o 
  -2  -5   1       90.63       84.14      9.79 o 
  -1  -5   1       88.24      100.57      8.12 o 
   0  -5   1      670.55      619.89     21.50 o 
   1  -5   1       38.72       44.18      5.01 o 
   2  -5   1     1006.41      999.50     19.94 o 
   3  -5   1       33.62       50.69      7.25 o 
   4  -5   1       15.08       16.12      5.80 o 
   5  -5   1      146.51      161.90     24.01 o 
   6  -5   1      231.78      218.85     24.16 o 
   7  -5   1       80.49       77.57     21.29 o 
  -7  -4   1       63.01       94.43     21.79 o 
  -6  -4   1      515.38      625.15     33.76 o 
  -5  -4   1      155.25      184.24     16.82 o 
  -4  -4   1        5.74       10.10      6.60 o 
  -3  -4   1     1915.84     1971.95     50.54 o 
  -2  -4   1      791.64     1182.84     32.16 o 
  -1  -4   1     1955.01     2144.93     47.55 o 
   0  -4   1     2968.04     3166.43     45.94 o 
   1  -4   1       95.08       85.52      4.99 o 
   2  -4   1     1023.26     1145.35     17.29 o 
   3  -4   1      307.34      290.50      8.50 o 
   4  -4   1      238.42      237.16     12.64 o 
   5  -4   1       32.57       11.77     10.10 o 
   6  -4   1      142.63      156.42     24.08 o 
   7  -4   1       18.28        5.75     13.48 o 
  -7  -3   1        0.09        3.59     10.00 o 
  -6  -3   1      292.50      255.02     14.65 o 
  -5  -3   1      191.29      145.69     12.39 o 
  -4  -3   1       10.73       10.07      4.56 o 
  -3  -3   1      285.41      275.05     15.03 o 
  -2  -3   1       16.92        2.33      3.46 o 
  -1  -3   1     1717.06     1426.31     32.67 o 
   0  -3   1     5512.11     5483.49    116.94 o 
   1  -3   1      327.44      189.83     13.87 o 
   2  -3   1      739.68      747.34     13.61 o 
   3  -3   1       56.16       51.57      4.95 o 
   4  -3   1      143.10      155.30     12.60 o 
   5  -3   1       41.78       27.58     11.58 o 
   6  -3   1      126.73      155.30     24.01 o 
   7  -3   1       29.34       15.77     13.32 o 
  -7  -2   1       13.12       23.07     12.67 o 
  -5  -2   1       12.50        4.97      6.68 o 
  -3  -2   1     1249.23     1085.00     21.16 o 
  -2  -2   1     3722.66     3622.77     46.98 o 
  -1  -2   1      552.21      803.92     19.89 o 
   0  -2   1       11.60       49.84      3.86 o 
   1  -2   1      201.57      299.68      7.33 o 
   2  -2   1     8510.76     9112.05    105.93 o 
   3  -2   1      624.10      668.77     18.30 o 
   4  -2   1        7.18       -1.09      3.22 o 
   5  -2   1      177.81      151.61     21.05 o 
   6  -2   1       36.76       25.05     11.81 o 
   7  -2   1       15.19       10.88     11.58 o 
  -7  -1   1       27.85        3.65     10.33 o 
  -6  -1   1      100.40      128.34     20.32 o 
  -5  -1   1        5.84       -2.95      5.94 o 
  -4  -1   1       31.33       28.24      8.78 o 
  -3  -1   1       37.30       41.17      8.08 o 
  -2  -1   1      859.74     1018.84     27.97 o 
  -1  -1   1     1027.60     1373.91     18.52 o 
   1  -1   1     1946.44     1904.58     27.27 o 
   2  -1   1       55.70       65.18      8.66 o 
   3  -1   1      511.24      412.18     11.38 o 
   4  -1   1        1.09        6.80      4.42 o 
   5  -1   1        3.64        6.88      8.00 o 
   6  -1   1        0.78       -3.50      8.55 o 
   7  -1   1      109.76       59.31     17.21 o 
  -7   0   1       18.01        5.59     10.76 o 
  -6   0   1      272.16      277.46     23.81 o 
  -5   0   1      210.56      175.03     17.29 o 
  -4   0   1      861.80      858.41     34.38 o 
  -3   0   1      155.96      186.37     13.40 o 
  -2   0   1     7252.32     6569.88    127.18 o 
  -1   0   1      831.86      699.35     17.95 o 
   1   0   1        0.14       -1.88      1.88 o 
   2   0   1    42853.56    37536.20   1444.94 o 
   3   0   1      105.76      112.41     11.26 o 
   4   0   1    11631.85    11234.00    140.07 o 
   5   0   1      119.09       79.36     15.73 o 
   6   0   1      131.85      149.94     22.68 o 
   7   0   1        1.33       -6.14     10.18 o 
  -7   1   1       78.51       51.35     17.13 o 
  -6   1   1      105.89      152.15     22.72 o 
  -5   1   1       74.02       81.93     16.82 o 
  -4   1   1      614.65      630.86     17.91 o 
  -3   1   1      124.76       79.33      9.46 o 
  -2   1   1     1950.31     1894.61     29.61 o 
  -1   1   1     1563.11     1973.57     27.35 o 
   1   1   1      407.35      339.59      6.58 o 
   2   1   1      879.38     1023.62     29.44 o 
   3   1   1       11.45        3.81      4.82 o 
   4   1   1     1321.75     1493.63     49.45 o 
   5   1   1      216.69      172.31     17.71 o 
   6   1   1      613.86      714.69     38.42 o 
   7   1   1        1.43        0.89      9.94 o 
  -7   2   1        5.64       -0.74     10.99 o 
  -6   2   1      618.98      658.60     37.41 o 
  -5   2   1        1.16       -3.30      4.50 o 
  -4   2   1       25.65       22.91      5.24 o 
  -3   2   1      646.56      769.80     30.94 o 
  -2   2   1     2261.34     2297.19     91.11 o 
  -1   2   1      502.69      594.21     12.19 o 
   0   2   1        8.13       38.01      2.84 o 
   1   2   1      235.95      174.06      8.00 o 
   2   2   1     3725.79     4207.66     54.60 o 
   4   2   1      143.86      116.65     16.78 o 
   5   2   1        0.26        4.58      7.46 o 
   6   2   1      169.22      173.17     19.38 o 
  -7   3   1        1.39       -9.91     10.06 o 
  -6   3   1        2.29        0.82     10.14 o 
  -5   3   1      206.35      212.23     11.82 o 
  -4   3   1      198.91      174.45     13.36 o 
  -3   3   1      157.06      148.84      8.33 o 
  -2   3   1     1639.00     1778.90     36.18 o 
  -1   3   1        3.48        7.40      2.57 o 
   1   3   1      199.25      188.28      9.09 o 
   2   3   1     1343.01     1012.00     29.13 o 
   3   3   1      188.93      141.17      7.27 o 
   4   3   1        0.40        1.28      4.29 o 
   5   3   1       22.65       27.85      7.38 o 
   6   3   1       34.92       43.18      9.85 o 
   7   3   1       27.18       45.48     13.01 o 
  -7   4   1        2.37       -4.12     12.70 o 
  -6   4   1      113.88      106.28     20.74 o 
  -5   4   1      156.54      186.61     11.77 o 
  -4   4   1      121.99      113.87      9.28 o 
  -3   4   1      159.11      125.79      7.99 o 
  -2   4   1     1783.71     1951.32     34.07 o 
  -1   4   1     3888.61     3565.64     45.46 o 
   0   4   1      872.12      866.96     25.09 o 
   1   4   1      122.69      121.12      8.12 o 
   2   4   1      165.39      260.10     13.60 o 
   3   4   1      479.12      456.61     21.01 o 
   4   4   1      481.65      541.17     25.83 o 
   5   4   1        4.48        6.47      5.25 o 
   6   4   1      253.14      275.75     14.46 o 
   7   4   1       51.06       59.78     11.28 o 
  -7   5   1       11.31        2.60     12.43 o 
  -6   5   1       48.45       27.39     13.36 o 
  -5   5   1      325.00      283.21     14.78 o 
  -4   5   1        0.18        6.53      5.09 o 
  -3   5   1       82.15      122.59      8.52 o 
  -2   5   1     1408.16     1621.62     31.73 o 
  -1   5   1     1173.39     1265.67     18.83 o 
   0   5   1     5474.84     6512.89    127.60 o 
   1   5   1      390.35      312.73     14.57 o 
   2   5   1      265.92      218.03     13.13 o 
   3   5   1        0.03        1.71      4.74 o 
   4   5   1       35.63       59.16     12.86 o 
   5   5   1       27.95       23.35     10.33 o 
   6   5   1       10.74        2.06      9.87 o 
   7   5   1        2.73        8.74     14.64 o 
  -6   6   1       14.09        5.63     11.65 o 
  -5   6   1        2.00        0.60      5.43 o 
  -4   6   1       12.42       12.43      5.78 o 
  -3   6   1       59.78       68.71      8.61 o 
  -2   6   1     1099.39     1212.70     27.97 o 
  -1   6   1      195.49      140.70      6.80 o 
   0   6   1     1474.60     1512.08     42.38 o 
   1   6   1      339.48      359.31     17.21 o 
   2   6   1      109.29      141.00     11.19 o 
   3   6   1      145.97      159.42     12.86 o 
   4   6   1      390.59      359.00     21.56 o 
   5   6   1       82.09       90.62     16.00 o 
   6   6   1      301.21      277.31     23.62 o 
  -6   7   1       10.09       20.35     14.53 o 
  -5   7   1      116.42      146.23     14.89 o 
  -4   7   1        2.86       -2.10      5.95 o 
  -3   7   1      169.45      153.27     11.72 o 
  -2   7   1      214.92      204.05     16.86 o 
  -1   7   1       91.28       96.01      6.55 o 
   0   7   1        5.57        8.20      5.90 o 
   1   7   1       56.07       34.96      8.23 o 
   2   7   1       76.47       82.39     11.42 o 
   3   7   1       59.00       49.10     10.49 o 
   4   7   1       10.01       24.43      9.13 o 
   5   7   1       34.88       42.57     13.01 o 
   6   7   1       14.90       10.22     11.96 o 
  -6   8   1        0.00        7.11     13.01 o 
  -5   8   1        0.69       -6.14      6.14 o 
  -4   8   1      235.31      268.97     17.52 o 
  -3   8   1       25.99       29.68     11.77 o 
  -2   8   1       12.11       12.20      8.04 o 
  -1   8   1       10.03       -0.62      6.99 o 
   0   8   1     4066.63     4322.15     66.95 o 
   1   8   1      217.50      221.84     15.85 o 
   2   8   1      347.56      350.96     19.81 o 
   3   8   1      564.85      587.59     27.73 o 
   4   8   1      422.55      406.35     24.82 o 
   5   8   1        7.04        1.28      9.71 o 
   6   8   1      166.74      164.85     18.96 o 
  -5   9   1       18.57       27.47      9.70 o 
  -4   9   1      108.51      123.49     22.45 o 
  -3   9   1      571.37      563.43     33.79 o 
  -2   9   1      129.63      122.86     19.58 o 
  -1   9   1      149.70      154.09     16.20 o 
   0   9   1        3.13       -3.19      6.60 o 
   1   9   1      265.00      240.06     17.87 o 
   2   9   1      541.48      509.56     25.75 o 
   3   9   1      435.84      407.86     23.97 o 
   4   9   1        0.16       11.65     10.53 o 
   5   9   1       48.08       54.93     15.15 o 
  -4  10   1        0.00        0.47     10.95 o 
  -3  10   1      331.02      308.62     26.41 o 
  -2  10   1      228.74      262.31     23.19 o 
  -1  10   1     1390.40     1428.64     53.92 o 
   0  10   1       11.07       11.50     10.22 o 
   1  10   1      425.76      401.50     17.38 o 
   2  10   1      167.05      198.76     17.56 o 
   3  10   1       26.23       25.02     11.42 o 
   4  10   1       16.67        2.29     11.42 o 
  -3  11   1       79.69       57.49     17.56 o 
  -2  11   1        0.01       -2.52     10.02 o 
  -1  11   1       45.25       37.21     13.44 o 
   0  11   1        0.22       -7.92      7.92 o 
   1  11   1        1.94       -5.67      8.23 o 
   2  11   1       39.10       58.30     14.76 o 
   3  11   1       23.69       17.67     11.93 o 
  -2  12   1        3.86       -7.69     11.03 o 
  -1  12   1       24.79       36.36     14.95 o 
   0  12   1      110.88      211.78     27.85 o 
   1  12   1      148.20      169.86     23.58 o 
   2  12   1        0.00       -4.78      9.52 o 
  -1 -12   2       67.35       85.73     19.81 o 
   0 -12   2       23.11       12.08     11.50 o 
   1 -12   2        2.68       19.50     12.70 o 
  -3 -11   2       61.97       46.68     11.36 o 
  -2 -11   2        3.90        8.39      7.92 o 
  -1 -11   2        3.14       -7.81      9.91 o 
   0 -11   2        1.57       -2.80     10.60 o 
   1 -11   2       15.92        7.19     10.72 o 
   2 -11   2        2.99       -5.28     11.30 o 
   3 -11   2       97.26      102.63     21.87 o 
  -4 -10   2        1.09        0.65      8.34 o 
  -3 -10   2        5.64        2.96      7.45 o 
  -2 -10   2      508.04      462.92     19.59 o 
  -1 -10   2        3.15       -5.48      5.55 o 
   0 -10   2       88.11      102.12     18.14 o 
   1 -10   2      153.57      154.44     22.72 o 
   2 -10   2      614.80      566.11     34.49 o 
   3 -10   2       43.88       56.91     16.04 o 
   4 -10   2       16.37        9.67     13.25 o 
  -5  -9   2        0.71       -8.00     10.57 o 
  -4  -9   2        2.75        6.47      7.74 o 
  -3  -9   2        0.65       -6.11      6.11 o 
  -2  -9   2        0.63        9.30      6.62 o 
  -1  -9   2       11.80        9.10      6.32 o 
   0  -9   2       42.19       42.42     15.30 o 
   1  -9   2        0.08       -7.73      7.73 o 
   2  -9   2      329.75      382.81     26.80 o 
   3  -9   2       83.77       86.04     18.57 o 
   4  -9   2       60.45       66.42     18.06 o 
   5  -9   2      156.24      162.72     27.27 o 
  -5  -8   2       39.76       46.61     13.60 o 
  -4  -8   2      959.48      962.83     37.60 o 
  -3  -8   2      806.92      725.89     25.79 o 
  -2  -8   2      100.59      116.25     11.25 o 
  -1  -8   2       28.61        9.53      5.78 o 
   0  -8   2       55.52       70.89      8.60 o 
   1  -8   2        0.09       -1.95      4.15 o 
   2  -8   2      634.91      665.01     33.29 o 
   3  -8   2       58.33       92.91     17.79 o 
   4  -8   2       12.92        8.66     11.11 o 
   5  -8   2        3.32        0.04     11.81 o 
   6  -8   2       45.27       34.49     16.04 o 
  -5  -7   2      123.56      147.53     15.85 o 
  -4  -7   2      141.85      154.87     14.64 o 
  -3  -7   2        3.73       -2.52      6.02 o 
  -2  -7   2       35.36       24.18      6.24 o 
  -1  -7   2      215.49      201.59     10.51 o 
   0  -7   2      890.00      906.34     22.62 o 
   1  -7   2        9.41        4.93      3.71 o 
   2  -7   2       11.73       14.68      7.96 o 
   3  -7   2        0.12       -4.54      5.59 o 
   4  -7   2        1.44       -0.08      7.81 o 
   5  -7   2       14.09        5.59     11.26 o 
   6  -7   2       37.36       56.09     18.68 o 
  -6  -6   2       65.05       69.69     16.55 o 
  -5  -6   2       37.12       61.57     14.26 o 
  -4  -6   2      656.57      807.26     31.70 o 
  -3  -6   2        7.09       11.89      6.06 o 
  -2  -6   2        5.67        0.43      4.43 o 
  -1  -6   2      102.42      114.13      9.67 o 
   0  -6   2      861.22      938.86     21.72 o 
   1  -6   2       16.38       17.24      4.18 o 
   2  -6   2       55.53       63.09      5.75 o 
   3  -6   2       14.32        6.88      8.08 o 
   4  -6   2      813.56      815.49     40.09 o 
   5  -6   2        2.63       -6.10      9.01 o 
   6  -6   2       15.92        3.92     12.20 o 
  -6  -5   2        0.19        1.01     10.76 o 
  -5  -5   2       39.38       38.84     11.42 o 
  -4  -5   2      176.64      170.37     14.06 o 
  -3  -5   2      557.31      525.75     21.79 o 
  -2  -5   2      440.27      369.83     16.16 o 
  -1  -5   2        2.89        6.03      3.31 o 
   0  -5   2      499.09      540.13     22.74 o 
   1  -5   2        1.36        0.96      2.29 o 
   2  -5   2      156.31      132.56      6.94 o 
   3  -5   2      327.45      320.83     15.85 o 
   4  -5   2      277.58      262.11     12.59 o 
   5  -5   2       46.32       26.80     12.62 o 
   6  -5   2       32.89       31.85     15.07 o 
   7  -5   2       63.88       64.87     19.42 o 
  -6  -4   2      118.69      139.41     19.85 o 
  -5  -4   2      379.76      364.43     22.57 o 
  -4  -4   2       88.73      108.61     14.45 o 
  -3  -4   2      640.97      758.86     26.10 o 
  -2  -4   2     4504.26     4885.60     96.88 o 
  -1  -4   2      206.98      201.17      8.08 o 
   0  -4   2      218.74      113.37      5.93 o 
   1  -4   2      494.57      627.66     14.40 o 
   2  -4   2     3762.43     3592.68     53.43 o 
   3  -4   2      571.43      526.00     11.93 o 
   4  -4   2       68.25       97.78      8.00 o 
   5  -4   2       14.90       10.76      9.44 o 
   6  -4   2      259.71      286.59     26.30 o 
   7  -4   2        0.06       -2.95     12.31 o 
  -7  -3   2       38.53       40.87     16.72 o 
  -6  -3   2       45.11       46.07     11.40 o 
  -5  -3   2       39.21       32.97      6.60 o 
  -4  -3   2        5.92        4.61      4.35 o 
  -3  -3   2       96.27       94.62      9.24 o 
  -2  -3   2      123.49       77.42      6.53 o 
  -1  -3   2      194.77      267.16      8.25 o 
   0  -3   2     2037.09     2505.04     36.70 o 
   1  -3   2     1363.51     1366.96     23.11 o 
   2  -3   2      114.10       64.63      7.87 o 
   3  -3   2      459.19      485.00     11.16 o 
   4  -3   2       46.88       65.98      8.75 o 
   5  -3   2      214.81      243.28     21.48 o 
   6  -3   2       31.19       20.12     12.86 o 
   7  -3   2       27.53       12.66     14.22 o 
  -7  -2   2        4.54        2.50     10.92 o 
  -6  -2   2       95.56       94.90     12.99 o 
  -4  -2   2      351.45      338.45     12.18 o 
  -3  -2   2      499.10      609.80     14.48 o 
  -2  -2   2     1706.29     1908.37     42.96 o 
  -1  -2   2       30.01       10.03      2.09 o 
   0  -2   2     1238.61     1118.07     18.11 o 
   1  -2   2       56.34       69.63      4.68 o 
   2  -2   2     1815.56     2124.97     25.86 o 
   3  -2   2      829.96      882.68     15.19 o 
   4  -2   2        8.79        0.45      2.84 o 
   5  -2   2       50.09       42.42     12.82 o 
   6  -2   2      178.70      188.16     25.40 o 
   7  -2   2       37.72       23.15     12.97 o 
  -7  -1   2       52.35       32.09     15.07 o 
  -6  -1   2       16.72       10.76     10.45 o 
  -5  -1   2        8.80        0.85      6.41 o 
  -4  -1   2        3.93        5.98      6.64 o 
  -3  -1   2        0.48       -3.65      3.65 o 
  -2  -1   2      348.45      319.53     12.97 o 
  -1  -1   2        1.50        7.52      1.61 o 
   0  -1   2      124.65       51.66      3.92 o 
   1  -1   2     3082.71     3095.88     42.53 o 
   2  -1   2     1067.55     1534.57     19.46 o 
   3  -1   2      438.08      432.04     17.54 o 
   4  -1   2       33.09       59.59     13.01 o 
   5  -1   2      398.69      408.60     26.57 o 
   6  -1   2       10.16        7.38      9.94 o 
   7  -1   2       16.61       20.90     11.85 o 
  -7   0   2        0.12        0.78     11.30 o 
  -6   0   2      233.39      254.85     14.02 o 
  -5   0   2        3.11        6.49      8.43 o 
  -4   0   2     1231.66     1151.30     40.55 o 
  -3   0   2     1878.91     1965.85     51.74 o 
  -2   0   2      269.42      284.80     13.25 o 
   0   0   2     1065.34     1119.64     23.19 o 
   1   0   2      922.83      945.98     29.95 o 
   2   0   2    13329.07    12370.67    169.79 o 
   3   0   2        1.48       -1.93      1.93 o 
   4   0   2     7506.41     8175.69    104.56 o 
   5   0   2       38.16       17.29      9.21 o 
   6   0   2     1959.16     1801.20     65.69 o 
   7   0   2       41.28       21.91     13.87 o 
  -7   1   2       81.22       78.39     18.61 o 
  -6   1   2       21.51       16.96      6.76 o 
  -5   1   2       19.75        7.04      9.69 o 
  -4   1   2        3.09       -3.30      3.30 o 
  -3   1   2      473.45      595.95     16.06 o 
  -2   1   2      414.51      457.82     11.97 o 
  -1   1   2     1139.90     1284.01     19.97 o 
   0   1   2       11.78       17.06      1.81 o 
   1   1   2     1255.97     1384.70     16.87 o 
   2   1   2     1810.64     1726.52     30.23 o 
   3   1   2      585.48      623.80     26.22 o 
   4   1   2     1749.62     2119.25     62.66 o 
   5   1   2      459.31      455.41     28.39 o 
   6   1   2      163.51      181.52     20.28 o 
   7   1   2        1.15       -8.47     10.22 o 
  -7   2   2       62.09       21.83     13.05 o 
  -6   2   2      116.31      144.23     17.38 o 
  -5   2   2      110.37      134.50     13.11 o 
  -4   2   2      225.92      236.10     11.44 o 
  -3   2   2      115.82      104.89      7.07 o 
  -2   2   2     1318.83     1263.64     25.84 o 
  -1   2   2      487.25      475.79     10.86 o 
   0   2   2       95.53       80.06      2.87 o 
   1   2   2      129.13      147.26      6.37 o 
   2   2   2     3911.61     3657.82     48.94 o 
   4   2   2       60.79       27.77     10.33 o 
   5   2   2       36.35       34.65     11.85 o 
   6   2   2       85.71       68.64     16.97 o 
  -7   3   2        2.26       -8.23     11.50 o 
  -6   3   2      278.21      276.84     24.90 o 
  -5   3   2      109.50      123.09     13.01 o 
  -4   3   2       14.66        9.42      7.11 o 
  -3   3   2       24.46       26.84      5.23 o 
  -2   3   2      590.30      645.72     31.54 o 
  -1   3   2      168.53      163.92      6.67 o 
   0   3   2      216.58      117.75      5.11 o 
   1   3   2      373.54      415.59     14.61 o 
   2   3   2     3437.12     3128.38     68.05 o 
   3   3   2       66.87       97.11      6.34 o 
   4   3   2       11.09       17.28      7.48 o 
   5   3   2        2.57        0.40      4.73 o 
   6   3   2      167.99      166.06     15.18 o 
   7   3   2       28.58       34.26     11.21 o 
  -7   4   2       38.22       15.85     15.15 o 
  -6   4   2      419.77      415.09     30.76 o 
  -5   4   2       73.62       47.06      8.59 o 
  -4   4   2       22.37       11.56      5.25 o 
  -3   4   2        0.00        2.98      3.49 o 
  -2   4   2     1695.23     1879.15     35.72 o 
  -1   4   2     1447.83     1339.83     28.71 o 
   0   4   2      180.39      273.81      9.40 o 
   1   4   2     3303.65     2736.87     58.93 o 
   2   4   2     3348.09     3246.54     70.89 o 
   3   4   2      318.21      312.85     17.60 o 
   4   4   2      179.89      132.89     13.09 o 
   5   4   2        3.52       -2.73      4.39 o 
   6   4   2       51.11       67.95     15.62 o 
   7   4   2        0.11       -7.04      7.04 o 
  -7   5   2        5.50       -2.87     12.27 o 
  -6   5   2       95.93       68.99     19.38 o 
  -5   5   2       60.64       59.06     15.19 o 
  -4   5   2      207.20      212.18     12.20 o 
  -3   5   2       27.31       21.64      5.38 o 
  -2   5   2       62.19       52.06      6.48 o 
  -1   5   2     4922.03     4776.00     67.72 o 
   0   5   2     1841.35     2217.33     52.56 o 
   1   5   2       69.14       93.03      8.35 o 
   2   5   2     1473.21     1605.54     42.88 o 
   3   5   2      276.80      289.12     17.01 o 
   4   5   2      281.33      318.13     20.32 o 
   5   5   2       18.38       15.15      9.59 o 
   6   5   2       47.44       44.75     14.84 o 
   7   5   2       43.96       49.84     19.42 o 
  -6   6   2       38.38       34.77     17.13 o 
  -5   6   2       31.48       21.91      7.97 o 
  -4   6   2        0.63       -4.71      4.71 o 
  -3   6   2       23.04       24.84     17.54 o 
  -2   6   2     1322.19     1358.29     30.13 o 
  -1   6   2       60.52       43.55      6.31 o 
   0   6   2     1681.92     1872.24     49.14 o 
   1   6   2        7.61       13.36      5.55 o 
   2   6   2      849.76      948.22     31.46 o 
   3   6   2       17.65       40.94      9.87 o 
   4   6   2     1066.26     1098.94     40.55 o 
   5   6   2       57.53       14.76     11.19 o 
   6   6   2        4.67        6.76     11.69 o 
   7   6   2       27.30       40.01     17.48 o 
  -6   7   2        8.10       -0.39     13.25 o 
  -5   7   2       13.79       13.07      7.61 o 
  -4   7   2       41.96       49.08      9.50 o 
  -3   7   2      448.04      451.88     24.65 o 
  -2   7   2        1.75        2.96      5.44 o 
  -1   7   2      348.69      375.12     21.29 o 
   0   7   2       41.16       52.98     10.22 o 
   1   7   2       88.51       79.71     11.15 o 
   2   7   2       21.44       24.36      8.00 o 
   3   7   2      159.71      123.52     12.51 o 
   4   7   2       31.46       35.74     10.72 o 
   5   7   2       17.44       35.19     14.18 o 
   6   7   2        7.02       14.49     12.12 o 
  -6   8   2        2.29      -11.46     11.46 o 
  -5   8   2        0.16       -5.02      6.44 o 
  -4   8   2      124.81      161.26     15.43 o 
  -3   8   2       27.20       25.36      7.54 o 
  -2   8   2       19.09       21.09      9.09 o 
  -1   8   2      179.31      148.66     14.92 o 
   0   8   2     1361.49     1468.77     46.92 o 
   1   8   2        0.46        0.93      5.44 o 
   2   8   2      161.37      147.45     13.05 o 
   3   8   2      403.13      410.19     22.96 o 
   4   8   2     1275.46     1436.96     50.42 o 
   5   8   2       39.33       37.41     12.31 o 
   6   8   2        3.54        5.40     10.76 o 
  -5   9   2       41.75       38.46     11.29 o 
  -4   9   2       44.99       48.67     10.38 o 
  -3   9   2       37.24       23.23     11.23 o 
  -2   9   2      114.94       89.73     16.86 o 
  -1   9   2       82.18       55.20     13.67 o 
   0   9   2      190.56      175.96     16.51 o 
   1   9   2      473.39      403.94     23.07 o 
   2   9   2        2.22       20.82      8.66 o 
   3   9   2       46.22       69.14     13.98 o 
   4   9   2      230.48      223.24     19.46 o 
   5   9   2      152.93      171.50     19.58 o 
  -4  10   2       27.92       35.08     14.99 o 
  -3  10   2       24.26       23.93     12.47 o 
  -2  10   2      348.25      348.82     26.84 o 
  -1  10   2       99.23      108.69     18.68 o 
   0  10   2       33.83       25.95     10.88 o 
   1  10   2      984.45      952.77     39.47 o 
   2  10   2      366.31      368.47     23.54 o 
   3  10   2      367.42      407.43     25.33 o 
   4  10   2       34.11       64.91     15.69 o 
  -3  11   2        0.39        4.27     10.84 o 
  -2  11   2        0.96        7.26      9.32 o 
  -1  11   2       29.50       17.21     11.54 o 
   0  11   2       23.35       24.74     13.28 o 
   1  11   2        0.48       -2.37      8.12 o 
   2  11   2        0.10       -4.04      8.47 o 
   3  11   2       65.89       70.42     16.55 o 
  -2  12   2        6.37       11.34     12.24 o 
  -1  12   2        2.30       -4.43      9.79 o 
   0  12   2       20.85        8.78     10.72 o 
   1  12   2       10.92       17.75     12.27 o 
   2  12   2        7.60       32.16     13.05 o 
   0 -12   3       31.42       37.64     15.03 o 
  -2 -11   3        2.12       -3.59      6.78 o 
  -1 -11   3       42.70       25.55     14.82 o 
   0 -11   3        6.10       -4.58      9.48 o 
   1 -11   3       17.04       26.61     13.05 o 
   2 -11   3        1.63        5.28     11.19 o 
   3 -11   3      207.62      219.55     24.74 o 
  -4 -10   3       47.95       46.57     17.67 o 
  -3 -10   3        1.78       -3.98      6.23 o 
  -2 -10   3      265.83      242.13     16.59 o 
  -1 -10   3        1.40       -4.01      6.17 o 
   0 -10   3       15.91        5.24      8.90 o 
   1 -10   3       47.95       57.68     14.92 o 
   2 -10   3      273.39      305.66     25.64 o 
   3 -10   3        0.98       -1.32     10.49 o 
   4 -10   3       29.97       27.50     15.27 o 
  -4  -9   3      237.98      238.35     29.52 o 
  -3  -9   3        5.45        2.69      7.40 o 
  -2  -9   3       22.14        4.18      6.68 o 
  -1  -9   3       13.14       14.16      7.13 o 
   0  -9   3      379.22      405.13     22.65 o 
   1  -9   3       80.55       92.53     16.78 o 
   2  -9   3       88.39       98.94     18.30 o 
   3  -9   3      106.29      128.61     21.60 o 
   4  -9   3       41.18       35.74     15.07 o 
   5  -9   3        4.54       -6.56     10.76 o 
  -5  -8   3      107.33       99.95     22.22 o 
  -4  -8   3      151.08      184.09     13.64 o 
  -3  -8   3       97.36      117.74     12.39 o 
  -2  -8   3       62.91       52.57      8.89 o 
  -1  -8   3      599.43      555.67     19.14 o 
   0  -8   3      940.67     1036.03     26.43 o 
   1  -8   3        0.40       -2.88      4.32 o 
   2  -8   3      128.97      136.85     19.34 o 
   3  -8   3       84.34       96.76     17.87 o 
   4  -8   3        1.39        5.75     10.64 o 
   5  -8   3       10.45       12.90     13.94 o 
  -6  -7   3       18.80       13.09     15.73 o 
  -4  -7   3       39.19       24.42      8.78 o 
  -3  -7   3       13.54       13.99      7.32 o 
  -2  -7   3      105.83      117.89      9.19 o 
  -1  -7   3       38.60       46.40      7.49 o 
   0  -7   3       16.24       22.86      5.64 o 
   1  -7   3        1.89       -2.08      3.65 o 
   2  -7   3       18.79       15.17      4.89 o 
   3  -7   3       26.87       39.08     12.62 o 
   4  -7   3        2.70       -8.23      8.23 o 
   5  -7   3        1.02       -2.18      9.52 o 
   6  -7   3       22.54       35.46     17.09 o 
  -5  -6   3       10.96       -2.87      7.81 o 
  -4  -6   3     1020.91     1020.28     35.78 o 
  -3  -6   3      106.41       97.36     21.07 o 
  -2  -6   3       14.39        9.79      7.01 o 
  -1  -6   3      315.62      314.34     12.19 o 
   0  -6   3     3574.72     4306.96     64.75 o 
   1  -6   3      499.07      488.20     22.14 o 
   2  -6   3       12.53        9.69      3.89 o 
   3  -6   3        3.66       -2.64      7.26 o 
   4  -6   3      291.49      300.07     24.04 o 
   5  -6   3       32.01       50.50     16.04 o 
   6  -6   3       68.24       63.20     18.80 o 
  -5  -5   3       22.92        9.48      9.59 o 
  -4  -5   3        2.99       -5.67      5.67 o 
  -3  -5   3      775.73      841.32     28.20 o 
  -2  -5   3      182.00      186.20      9.13 o 
  -1  -5   3      243.85      304.61     19.75 o 
   0  -5   3     1054.16     1111.61     23.11 o 
   1  -5   3       62.62       59.01      6.23 o 
   2  -5   3      123.46      118.01      7.12 o 
   3  -5   3       15.04       28.85      6.53 o 
   4  -5   3        5.06       13.63      9.52 o 
   5  -5   3       89.29      105.62     19.34 o 
   6  -5   3      139.71      161.20     26.18 o 
   7  -5   3        0.18       -4.89     11.34 o 
  -5  -4   3        4.44        3.46      7.11 o 
  -4  -4   3       34.23       32.01      9.01 o 
  -3  -4   3      653.17      701.76     24.39 o 
  -2  -4   3     3102.75     3477.11     53.25 o 
  -1  -4   3     6774.54     7591.15    100.35 o 
   0  -4   3      546.15      653.33     15.35 o 
   1  -4   3     1791.12     2072.11     34.03 o 
   2  -4   3     2847.28     3522.01     53.06 o 
   3  -4   3      232.66      212.47      9.94 o 
   4  -4   3        4.11       -1.65      4.43 o 
   5  -4   3       10.28       -5.01      6.76 o 
   6  -4   3      358.71      350.37     29.25 o 
   7  -4   3        4.46       -4.47     11.11 o 
  -6  -3   3      253.79      262.25     17.44 o 
  -5  -3   3        0.03       -3.92      4.38 o 
  -4  -3   3      576.48      595.32     24.98 o 
  -3  -3   3      285.45      256.53     13.71 o 
  -2  -3   3       31.65       29.24      4.34 o 
  -1  -3   3      633.69      541.50     12.52 o 
   0  -3   3     2207.60     2656.04     39.06 o 
   1  -3   3      183.48      179.42      7.17 o 
   2  -3   3        5.79        6.86      2.83 o 
   3  -3   3       19.22        3.34      3.52 o 
   4  -3   3      110.89      117.62      6.44 o 
   5  -3   3      236.40      212.17     20.20 o 
   6  -3   3      147.44      141.94     23.50 o 
   7  -3   3        2.60       -3.22     11.38 o 
  -6  -2   3       61.20       80.41     13.01 o 
  -5  -2   3      111.94      138.29      9.24 o 
  -4  -2   3      380.16      301.20     11.33 o 
  -3  -2   3      135.11      118.04      6.14 o 
  -2  -2   3      544.93      561.08     13.53 o 
  -1  -2   3      286.42      293.74      7.64 o 
   0  -2   3      121.42      130.35      4.91 o 
   1  -2   3      123.91      143.15      7.24 o 
   2  -2   3     1438.02     1731.47     29.88 o 
   3  -2   3     1407.24     1527.30     23.52 o 
   4  -2   3      521.86      421.34     10.75 o 
   5  -2   3       23.06       15.00      6.60 o 
   6  -2   3      390.30      411.28     30.03 o 
   7  -2   3        1.25       -3.03     10.14 o 
  -7  -1   3        4.87        0.35     11.96 o 
  -6  -1   3      229.58      223.20     20.24 o 
  -5  -1   3        2.05       -4.27      6.56 o 
  -4  -1   3       26.37       13.25      7.46 o 
  -3  -1   3        0.41        0.31      3.85 o 
  -2  -1   3       86.21       51.26      4.19 o 
  -1  -1   3     1504.03     1554.77     35.15 o 
   0  -1   3      295.70      479.33     14.45 o 
   1  -1   3       13.06        0.14      2.39 o 
   2  -1   3     2080.88     1697.29     29.72 o 
   3  -1   3      265.22      225.05      6.17 o 
   4  -1   3      665.50      689.89     13.66 o 
   5  -1   3        9.93        4.54      8.00 o 
   6  -1   3       19.76       52.36     14.88 o 
   7  -1   3       16.73        0.35     10.25 o 
  -7   0   3       11.24        9.94     11.77 o 
  -6   0   3        2.01       -3.80      5.39 o 
  -5   0   3       30.77       25.71     10.18 o 
  -4   0   3      786.74      806.75     32.20 o 
  -3   0   3       42.30       46.73      8.23 o 
  -2   0   3      439.30      386.33     18.02 o 
  -1   0   3     1254.39     1244.41     27.73 o 
   0   0   3      779.40      564.56     15.62 o 
   1   0   3       11.88       -0.70      1.35 o 
   2   0   3      875.20     1043.00     21.68 o 
   3   0   3      989.68      995.26     44.05 o 
   4   0   3      508.67      470.69     14.02 o 
   5   0   3       14.00       14.41      8.78 o 
   6   0   3        6.20        8.97     10.10 o 
   7   0   3        5.13        7.65     11.38 o 
  -7   1   3      231.41      230.89     23.15 o 
  -6   1   3       64.12       57.77      9.52 o 
  -5   1   3       14.62        1.15      5.08 o 
  -4   1   3      162.44      140.34      9.04 o 
  -3   1   3       14.23        7.01      3.62 o 
  -2   1   3      138.21      144.39     11.15 o 
  -1   1   3     3183.83     3113.77     33.71 o 
   0   1   3       70.74       86.16      2.74 o 
   1   1   3      974.38     1119.83     26.17 o 
   2   1   3       13.09       31.44      4.93 o 
   3   1   3      140.08      101.95      7.69 o 
   4   1   3      101.91      103.87     15.96 o 
   5   1   3       10.70        0.19      7.22 o 
   6   1   3      516.89      447.64     31.00 o 
   7   1   3        1.01        2.64     10.84 o 
  -7   2   3        9.59        4.08     10.72 o 
  -6   2   3        0.41       -0.53      6.18 o 
  -5   2   3      274.08      249.26     17.93 o 
  -4   2   3     1776.23     1881.52     36.99 o 
  -3   2   3       47.59       49.55      5.08 o 
  -2   2   3      127.65      104.99      4.07 o 
  -1   2   3      269.27      248.39      6.07 o 
   0   2   3       95.65       40.29      3.68 o 
   1   2   3      562.92      644.06     10.54 o 
   2   2   3        2.16       40.51      8.47 o 
   3   2   3      115.46       68.02     11.42 o 
   4   2   3      319.49      319.61     20.90 o 
   5   2   3       10.70        8.43      8.04 o 
   6   2   3      121.21       70.39     17.25 o 
  -7   3   3       28.58       16.66     13.71 o 
  -6   3   3      253.42      265.89     15.44 o 
  -5   3   3      105.44      107.74     11.42 o 
  -4   3   3      296.34      382.27     16.14 o 
  -3   3   3      172.36      159.34      5.45 o 
  -2   3   3       73.71       83.69      6.76 o 
  -1   3   3      372.15      419.30     12.78 o 
   0   3   3      449.55      657.92     11.12 o 
   1   3   3      204.86      134.48      6.23 o 
   2   3   3     1014.34     1204.51     33.87 o 
   3   3   3      113.62       97.80     11.34 o 
   4   3   3      712.66      574.10     17.31 o 
   5   3   3       24.50       26.23      7.01 o 
   6   3   3       68.18       80.71     11.76 o 
   7   3   3       22.35       17.84     13.67 o 
  -7   4   3       41.01       35.54     16.08 o 
  -6   4   3      107.69      124.54     13.71 o 
  -5   4   3      134.73      156.44     12.22 o 
  -4   4   3        0.27       -1.39      4.28 o 
  -3   4   3        5.19        5.85      3.78 o 
  -2   4   3     4228.30     4687.98     66.89 o 
  -1   4   3     2806.91     2709.99     57.29 o 
   0   4   3      538.64      485.10     12.71 o 
   1   4   3       15.93       11.19      4.27 o 
   2   4   3     3576.31     3372.08     73.61 o 
   3   4   3       88.50       90.00     12.24 o 
   4   4   3       53.15       59.86     12.24 o 
   5   4   3       42.24       31.87      7.23 o 
   6   4   3      187.26      155.05     15.75 o 
   7   4   3        0.62        1.52      7.14 o 
  -7   5   3        0.26      -11.34     12.82 o 
  -6   5   3        8.58        4.11      6.89 o 
  -5   5   3      189.48      193.29     13.23 o 
  -4   5   3       60.05       62.25      9.20 o 
  -3   5   3       12.84        5.95      4.48 o 
  -2   5   3      174.57      224.36     10.59 o 
  -1   5   3      425.20      482.18     14.86 o 
   0   5   3     1027.95     1447.05     63.80 o 
   1   5   3     3058.45     3034.88     66.77 o 
   2   5   3       17.69       30.18      6.91 o 
   3   5   3      441.83      458.24     22.10 o 
   4   5   3      342.48      417.96     23.66 o 
   5   5   3       26.66        5.55      8.82 o 
   6   5   3      142.41      153.55     22.49 o 
   7   5   3        0.38        3.85     12.86 o 
  -6   6   3       21.68       24.34     11.26 o 
  -5   6   3        5.35       -2.48      6.09 o 
  -4   6   3      262.70      261.91     14.21 o 
  -3   6   3      315.14      324.71     14.63 o 
  -2   6   3      915.97      911.80     23.95 o 
  -1   6   3       81.65       89.27      7.64 o 
   0   6   3     1289.68     1443.52     41.10 o 
   1   6   3        8.30        4.97      4.51 o 
   2   6   3     1665.16     1603.91     44.71 o 
   3   6   3       80.90       90.86     10.41 o 
   4   6   3       29.45       14.45      8.93 o 
   5   6   3       13.41       13.71     10.49 o 
   6   6   3       33.05       36.32     13.71 o 
   7   6   3       11.59       28.47     15.50 o 
  -6   7   3        0.09        3.27     13.81 o 
  -5   7   3        2.63       -3.22      6.32 o 
  -4   7   3       68.50       89.92     21.09 o 
  -3   7   3      460.30      461.83     18.43 o 
  -2   7   3      191.37      188.65     11.27 o 
  -1   7   3      131.75      117.92      9.42 o 
   0   7   3       12.24       11.23      6.56 o 
   1   7   3        0.96        4.16      5.28 o 
   2   7   3        0.00        1.71      5.52 o 
   3   7   3      109.12       97.89     14.26 o 
   4   7   3       24.65       31.31     10.68 o 
   5   7   3       39.33       27.66     13.75 o 
   6   7   3        8.73       27.81     12.90 o 
  -5   8   3       31.39       22.00      9.15 o 
  -4   8   3       54.63       39.18     11.25 o 
  -3   8   3      245.16      244.98     17.36 o 
  -2   8   3      167.07      172.56     11.92 o 
  -1   8   3        2.19       17.95      8.47 o 
   0   8   3     1098.72     1192.63     41.14 o 
   1   8   3       63.15       56.79     10.99 o 
   2   8   3      349.88      307.84     18.92 o 
   3   8   3       25.85       22.72      9.48 o 
   4   8   3      603.94      712.83     34.03 o 
   5   8   3       49.67       70.81     17.13 o 
   6   8   3       82.39       94.97     19.77 o 
  -5   9   3        8.79        7.33      8.89 o 
  -4   9   3      118.09      126.79     15.50 o 
  -3   9   3        2.64        5.14      6.66 o 
  -2   9   3       61.37       43.39     12.97 o 
  -1   9   3      221.54      208.24     18.37 o 
   0   9   3      105.41       92.80     15.38 o 
   1   9   3       55.31       44.32     10.95 o 
   2   9   3      225.81      197.95     16.31 o 
   3   9   3      215.43      218.15     18.06 o 
   4   9   3       76.67      154.40     20.47 o 
   5   9   3        3.64       -7.38      9.17 o 
  -4  10   3       41.04       39.46     10.70 o 
  -3  10   3       43.55       36.90     14.10 o 
  -2  10   3      568.76      601.85     35.23 o 
  -1  10   3      163.45      166.45     21.99 o 
   0  10   3        4.00        8.08      8.74 o 
   1  10   3       71.18       70.15     14.49 o 
   2  10   3      326.13      324.54     22.34 o 
   3  10   3      262.91      223.00     19.50 o 
   4  10   3        2.93       -9.09      9.98 o 
  -3  11   3        6.95        4.12     11.61 o 
  -2  11   3       31.55       26.49     12.94 o 
  -1  11   3       64.05       76.52     17.17 o 
   0  11   3       29.13       31.19     13.36 o 
   1  11   3        4.23        3.22      8.39 o 
   2  11   3       21.75       26.34     10.76 o 
   3  11   3       85.86      114.71     19.15 o 
  -2  12   3       20.96       32.24     15.38 o 
  -1  12   3       38.56       37.02     13.91 o 
   0  12   3       81.10       69.88     17.01 o 
   1  12   3        0.13        0.54      9.79 o 
   2  12   3       19.34       25.56     12.70 o 
  -2 -11   4       47.20       46.73     16.31 o 
  -1 -11   4        5.05        5.47      7.46 o 
   0 -11   4       19.27       10.99     12.43 o 
   1 -11   4       18.52       30.45     15.19 o 
   2 -11   4        2.41        1.63     13.21 o 
  -3 -10   4       45.57       28.24     14.84 o 
  -2 -10   4       26.91       19.43      8.24 o 
  -1 -10   4        0.59       -6.06      6.06 o 
   0 -10   4        0.82        3.49      5.94 o 
   1 -10   4        0.70       -8.04      9.91 o 
   2 -10   4      196.60      234.42     22.53 o 
   3 -10   4       26.63       44.55     15.69 o 
   4 -10   4        4.43       18.33     14.68 o 
  -4  -9   4       79.48       61.14     19.27 o 
  -3  -9   4      218.27      182.14     25.48 o 
  -2  -9   4      605.39      613.78     30.36 o 
  -1  -9   4        3.08       -0.87      6.05 o 
   0  -9   4      327.23      270.65     14.10 o 
   1  -9   4      152.26      185.79     22.30 o 
   2  -9   4       59.86       44.32     13.56 o 
   3  -9   4        2.13       -0.12     10.53 o 
   4  -9   4       72.59       94.90     21.21 o 
   5  -9   4        2.68      -10.45     12.47 o 
  -5  -8   4        0.05        1.63     12.59 o 
  -4  -8   4        1.22        3.88     11.23 o 
  -3  -8   4      451.93      467.72     18.33 o 
  -2  -8   4      726.18      816.56     40.20 o 
  -1  -8   4       41.92       28.54      7.39 o 
   0  -8   4     1295.91     1390.24     32.13 o 
   1  -8   4      476.65      489.40     17.61 o 
   2  -8   4       52.57       75.05     15.50 o 
   3  -8   4      396.29      404.25     28.32 o 
   4  -8   4       99.12      134.59     22.72 o 
   5  -8   4       10.82       12.35     13.75 o 
  -5  -7   4       13.10       18.22     13.25 o 
  -4  -7   4        4.90        1.86     10.45 o 
  -3  -7   4      277.60      255.56     13.04 o 
  -2  -7   4       47.99       64.96     12.60 o 
  -1  -7   4       58.73       67.28      8.68 o 
   0  -7   4        0.03       -2.87      3.95 o 
   1  -7   4      133.90      135.89     10.82 o 
   2  -7   4      222.81      206.32     17.73 o 
   3  -7   4      209.33      236.25     20.70 o 
   4  -7   4        1.52       12.51     11.19 o 
   5  -7   4        0.26       -1.86     10.06 o 
   6  -7   4       28.78       16.74     14.76 o 
  -6  -6   4       29.58       10.45     15.65 o 
  -5  -6   4       11.69       12.94     12.78 o 
  -4  -6   4      374.59      431.81     17.18 o 
  -3  -6   4        0.02       -6.63     11.71 o 
  -2  -6   4       22.96       19.77     10.51 o 
  -1  -6   4      228.86      180.42      9.55 o 
   0  -6   4     5983.78     6935.87     96.91 o 
   1  -6   4      268.51      278.41     11.49 o 
   2  -6   4      106.33      121.28     10.16 o 
   3  -6   4       10.42        2.91      8.00 o 
   4  -6   4      551.41      629.66     35.31 o 
   5  -6   4       49.40       32.28     14.49 o 
   6  -6   4       17.44       26.03     14.99 o 
  -6  -5   4       17.10       37.91     17.21 o 
  -5  -5   4        3.88       -1.36     10.29 o 
  -4  -5   4       16.96       19.57      7.28 o 
  -3  -5   4      241.40      220.76     10.69 o 
  -2  -5   4        5.58       24.80      7.13 o 
  -1  -5   4      366.70      340.63     11.97 o 
   0  -5   4      222.44      175.76      8.57 o 
   1  -5   4       13.22       22.19     14.20 o 
   2  -5   4        2.22        6.26      3.31 o 
   3  -5   4      202.79      173.38      9.50 o 
   4  -5   4       28.44       26.22     11.15 o 
   5  -5   4      126.65      168.39     25.25 o 
   6  -5   4        3.10       -9.56      9.56 o 
   7  -5   4        0.33      -10.76     11.96 o 
  -6  -4   4       94.59       87.36     21.21 o 
  -5  -4   4       30.32       19.34     12.16 o 
  -4  -4   4      145.82      154.06     18.22 o 
  -3  -4   4       20.61       39.29     12.99 o 
  -2  -4   4      721.76      713.58     17.44 o 
  -1  -4   4      617.73      553.85     14.34 o 
   0  -4   4     2785.29     3189.83     48.08 o 
   1  -4   4     2279.06     2432.68     39.44 o 
   2  -4   4     4489.84     4700.66     89.54 o 
   3  -4   4      919.16      928.57     22.77 o 
   4  -4   4        6.33        7.02      6.29 o 
   5  -4   4       72.27       70.50     16.16 o 
   6  -4   4      324.76      337.71     28.90 o 
   7  -4   4        0.32       -7.26     11.96 o 
  -7  -3   4       28.49       35.89     19.23 o 
  -6  -3   4        1.94       -5.09     10.68 o 
  -5  -3   4      271.48      259.40     18.22 o 
  -4  -3   4       12.46       23.43      6.30 o 
  -3  -3   4      662.26      667.58     17.66 o 
  -2  -3   4     1039.67      977.09     20.03 o 
  -1  -3   4        0.19       10.24      5.22 o 
   0  -3   4      598.83      778.98     16.26 o 
   1  -3   4      343.87      305.64      9.89 o 
   2  -3   4        7.06        3.25      5.36 o 
   3  -3   4      828.71      888.27     22.15 o 
   4  -3   4      188.47      184.80     10.97 o 
   5  -3   4        0.12       -3.62      5.27 o 
   6  -3   4      366.78      332.66     27.77 o 
   7  -3   4       22.15       15.89     13.98 o 
  -5  -2   4      105.64      124.94     10.32 o 
  -4  -2   4      473.06      367.95     10.50 o 
  -3  -2   4       15.57       19.70      3.10 o 
  -2  -2   4      378.67      446.37     11.58 o 
  -1  -2   4     2702.75     2721.52     38.82 o 
   0  -2   4     2508.65     2742.52     39.18 o 
   1  -2   4        4.94       -0.97      1.86 o 
   2  -2   4     2130.45     1872.46     32.74 o 
   3  -2   4      380.74      391.31     14.00 o 
   4  -2   4       53.85       58.09      8.12 o 
   5  -2   4        0.40       -0.44      5.39 o 
   6  -2   4      302.44      390.54     29.75 o 
   7  -2   4        0.71        2.41     10.53 o 
  -6  -1   4      299.15      301.98     15.90 o 
  -5  -1   4      309.32      331.73     21.79 o 
  -4  -1   4      662.07      629.73     43.27 o 
  -3  -1   4        0.07        1.50      2.78 o 
  -2  -1   4      104.71      129.24      4.18 o 
  -1  -1   4       28.82       24.20      5.01 o 
   0  -1   4      169.13      333.86     13.01 o 
   1  -1   4      231.56      254.88      8.25 o 
   2  -1   4       46.99       27.73      4.45 o 
   3  -1   4      395.13      406.38     24.49 o 
   4  -1   4      152.88      135.40     38.71 o 
   5  -1   4        7.99       -1.62      5.08 o 
   6  -1   4        7.53       -1.94      9.63 o 
   7  -1   4       71.60       57.29     18.68 o 
  -6   0   4       14.40        4.13      6.42 o 
  -5   0   4        1.86       -1.87      4.92 o 
  -4   0   4     1223.32     1391.64     30.28 o 
  -3   0   4      396.28      346.78     11.69 o 
  -2   0   4      302.66      227.32      7.82 o 
  -1   0   4      220.80      256.72     10.72 o 
   0   0   4      584.37      563.63     17.01 o 
   1   0   4      161.89      113.77      5.28 o 
   2   0   4        0.22       14.47      6.97 o 
   3   0   4        3.05       -3.09      3.09 o 
   4   0   4      471.39      403.67     30.51 o 
   5   0   4      143.90      121.41     20.04 o 
   6   0   4     1729.05     1743.47     65.61 o 
   7   0   4       11.58        3.65     10.18 o 
  -6   1   4        4.43        4.07      6.20 o 
  -5   1   4      212.18      180.51     11.22 o 
  -4   1   4      291.25      272.48      9.43 o 
  -3   1   4     1277.28     1201.17     38.38 o 
  -2   1   4      648.90      721.90     21.17 o 
  -1   1   4     1166.04     1389.51     21.46 o 
   0   1   4       21.60       12.90      1.60 o 
   1   1   4     6478.92     6867.30     57.51 o 
   2   1   4      354.10      283.48     10.39 o 
   3   1   4     1255.53     1251.04     28.48 o 
   4   1   4        6.40        4.74      5.09 o 
   5   1   4        0.41        1.20      7.69 o 
   6   1   4        7.07        9.48     10.88 o 
   7   1   4      120.43      101.65     21.71 o 
  -7   2   4       15.77        8.47     10.76 o 
  -6   2   4       45.28       36.51     10.66 o 
  -5   2   4        0.24       -0.43      6.18 o 
  -4   2   4     1224.19     1239.62     22.51 o 
  -3   2   4       54.68       53.92      4.77 o 
  -2   2   4      309.85      378.93      8.48 o 
  -1   2   4      770.37     1003.23     23.79 o 
   0   2   4      928.93     1376.55     17.73 o 
   1   2   4       61.23      117.13      4.28 o 
   2   2   4       45.72       13.23      3.30 o 
   3   2   4      438.11      355.77     20.63 o 
   4   2   4     1146.91     1173.87     43.04 o 
   5   2   4       99.16       96.92     16.78 o 
   6   2   4      173.92      187.50     25.99 o 
  -7   3   4       17.64        5.05     12.74 o 
  -6   3   4        0.24        0.01      6.41 o 
  -5   3   4        7.84        5.62      5.33 o 
  -4   3   4        9.26       -0.52      4.39 o 
  -3   3   4        2.89        7.30      2.65 o 
  -2   3   4     1259.73     1237.88     20.58 o 
  -1   3   4     1462.84     1313.30     18.13 o 
   0   3   4     5044.98     5482.49     57.50 o 
   1   3   4     1448.18     1254.50     31.65 o 
   2   3   4        0.83        2.84      2.78 o 
   3   3   4      187.98      209.00      8.02 o 
   4   3   4       72.76       84.06      9.02 o 
   5   3   4       83.99      108.41     11.08 o 
   6   3   4       46.23       42.60     10.36 o 
   7   3   4        0.27       -4.41      9.35 o 
  -7   4   4       11.04       -6.49     11.54 o 
  -6   4   4       75.13       66.55     11.47 o 
  -5   4   4      140.47      167.04     14.33 o 
  -4   4   4      226.56      273.09     13.72 o 
  -3   4   4       63.90       47.64      6.97 o 
  -2   4   4     1319.89     1513.10     29.78 o 
  -1   4   4     1429.37     1574.61     21.82 o 
   0   4   4      720.78      845.16     14.60 o 
   1   4   4     3246.29     3193.17     38.49 o 
   2   4   4     2745.60     3272.18     72.37 o 
   3   4   4        0.09       -3.46      3.46 o 
   4   4   4        0.14       -3.69      6.22 o 
   5   4   4       57.29       55.41      8.38 o 
   6   4   4      257.34      236.62     13.80 o 
   7   4   4       22.92        7.34      8.76 o 
  -6   5   4        9.52        2.61      7.54 o 
  -5   5   4      179.32      210.74     14.04 o 
  -4   5   4      656.57      691.41     22.96 o 
  -3   5   4      400.30      403.68     25.75 o 
  -2   5   4      718.84      806.65     21.14 o 
  -1   5   4      516.60      473.60     14.60 o 
   0   5   4      912.90      873.82     26.20 o 
   1   5   4       41.37       31.70      6.99 o 
   2   5   4      430.87      459.14     19.97 o 
   3   5   4       97.07       94.04     10.49 o 
   4   5   4       82.68       52.75     12.20 o 
   5   5   4       46.53       39.08     13.63 o 
   6   5   4       45.74       69.57     16.86 o 
   7   5   4        4.23        0.62     12.16 o 
  -6   6   4       39.56       24.29     14.78 o 
  -5   6   4        7.60        2.08      8.31 o 
  -4   6   4     1049.21     1160.35     31.55 o 
  -3   6   4      239.06      216.28     12.27 o 
  -2   6   4      110.15      133.62     16.06 o 
  -1   6   4      711.80      809.63     21.42 o 
   0   6   4      767.02      852.19     21.11 o 
   1   6   4      503.00      559.39     22.26 o 
   2   6   4      738.64      699.50     26.72 o 
   3   6   4        1.69        4.97      5.05 o 
   4   6   4        5.37       14.68      8.20 o 
   5   6   4       79.59      115.13     18.33 o 
   6   6   4       83.21       75.82     17.36 o 
   7   6   4        6.91        1.98     14.10 o 
  -6   7   4       92.33      100.73     14.24 o 
  -5   7   4      176.77      218.27     16.16 o 
  -4   7   4      111.42       99.11     15.71 o 
  -3   7   4       18.13       13.41      6.11 o 
  -2   7   4        0.02       -0.05      4.32 o 
  -1   7   4      232.49      232.21     11.93 o 
   0   7   4        4.29        6.33      5.48 o 
   1   7   4      590.09      557.26     23.69 o 
   2   7   4       67.48       79.90     11.81 o 
   3   7   4      178.17      155.73     14.26 o 
   4   7   4        3.41       -4.78      7.11 o 
   5   7   4       51.27       64.05     15.38 o 
   6   7   4       46.15       89.30     18.99 o 
  -5   8   4       49.36       60.80     11.97 o 
  -4   8   4       76.85       56.16     10.61 o 
  -3   8   4       88.40       98.79     11.88 o 
  -2   8   4      267.08      290.33     15.13 o 
  -1   8   4       55.64       50.43     15.69 o 
   0   8   4       14.00       17.83      7.65 o 
   1   8   4       38.21       32.47      9.13 o 
   2   8   4      346.51      325.20     19.50 o 
   3   8   4      229.85      237.92     17.95 o 
   4   8   4       34.38       40.94     13.48 o 
   5   8   4        1.87        0.62      8.90 o 
   6   8   4        0.16       -4.82     10.41 o 
  -5   9   4        6.49        9.11      9.60 o 
  -4   9   4        0.02       -3.73      6.56 o 
  -3   9   4       15.90       16.89      7.50 o 
  -2   9   4      142.97      149.30     34.22 o 
  -1   9   4       21.70        4.20      8.04 o 
   0   9   4        9.16        4.93      6.84 o 
   1   9   4        5.70       -4.35      5.44 o 
   2   9   4      133.90      115.06     12.82 o 
   3   9   4       44.50       62.19     13.25 o 
   4   9   4      144.52      148.97     20.39 o 
   5   9   4       54.62       40.63     16.12 o 
  -4  10   4       26.57       26.31      9.95 o 
  -3  10   4        2.85       -2.69      6.73 o 
  -2  10   4      281.53      298.01     24.55 o 
  -1  10   4        9.46        5.94      7.96 o 
   0  10   4        0.78        1.44      7.54 o 
   1  10   4      108.95       96.37     15.96 o 
   2  10   4      476.28      441.89     25.83 o 
   3  10   4       31.87       51.16     13.25 o 
   4  10   4       12.52       23.97     12.16 o 
  -3  11   4       45.86       29.91     14.76 o 
  -2  11   4       34.39       15.96     10.72 o 
  -1  11   4      132.84      137.12     22.37 o 
   0  11   4       10.06        1.40      9.28 o 
   1  11   4       15.09       17.79     10.49 o 
   2  11   4       10.66        4.93      8.74 o 
   3  11   4        9.35       15.42     10.60 o 
  -2  12   4      122.70      108.34     22.34 o 
  -1  12   4        0.89       -7.57      7.57 o 
   0  12   4      154.22      181.13     20.08 o 
   1  12   4        2.01        0.16      9.67 o 
   2  12   4       75.44       69.41     17.40 o 
  -1 -11   5        8.64        2.18     11.73 o 
   0 -11   5      298.88      332.78     26.84 o 
   1 -11   5        2.45        3.50     11.58 o 
   2 -11   5       31.48       56.98     18.80 o 
  -3 -10   5       50.96       48.90     16.82 o 
  -2 -10   5       38.96       21.21     13.17 o 
  -1 -10   5       13.84       10.10      7.69 o 
   0 -10   5        6.21       12.12      7.44 o 
   1 -10   5        5.49       22.22     12.51 o 
   2 -10   5       56.26       67.51     19.38 o 
   3 -10   5       11.37       10.41     14.33 o 
  -4  -9   5        4.74       -5.63     12.62 o 
  -3  -9   5      467.77      434.78     30.57 o 
  -2  -9   5      170.29      196.90     19.89 o 
  -1  -9   5      282.18      250.88     15.63 o 
   0  -9   5      324.57      311.14     15.45 o 
   1  -9   5      152.80      132.59     16.55 o 
   2  -9   5      176.55      224.52     21.33 o 
   3  -9   5       86.02       97.34     20.28 o 
   4  -9   5       50.21       61.84     18.84 o 
  -5  -8   5        5.63        9.09     12.55 o 
  -4  -8   5        2.69        3.53     11.07 o 
  -3  -8   5      158.72      147.80     22.84 o 
  -2  -8   5      548.14      678.83     22.28 o 
  -1  -8   5      437.01      485.25     18.46 o 
   0  -8   5      168.42      216.41     12.38 o 
   1  -8   5      556.18      493.78     18.20 o 
   2  -8   5        0.52       37.10     13.25 o 
   3  -8   5      205.36      234.23     22.65 o 
   4  -8   5      443.40      474.13     33.64 o 
   5  -8   5       12.20       10.25     11.61 o 
  -5  -7   5       24.47       26.61     15.34 o 
  -4  -7   5        4.96        3.77     10.88 o 
  -3  -7   5       23.20        3.88      9.63 o 
  -2  -7   5       13.69       28.28     11.89 o 
  -1  -7   5      145.08      136.90     13.52 o 
   0  -7   5       21.59       21.71      5.92 o 
   1  -7   5      138.64      139.25      9.26 o 
   2  -7   5       47.55       49.11      7.71 o 
   3  -7   5       62.15       86.12     17.21 o 
   4  -7   5      179.43      173.63     19.97 o 
   5  -7   5        6.86       -6.25     12.00 o 
   6  -7   5       29.04       29.87     17.40 o 
  -6  -6   5       79.09      121.04     26.03 o 
  -5  -6   5       14.48        3.85     11.81 o 
  -4  -6   5       71.11       59.43     16.08 o 
  -3  -6   5      463.93      477.43     28.51 o 
  -2  -6   5      108.25      101.58      8.20 o 
  -1  -6   5      126.29      112.05      8.46 o 
   0  -6   5     1660.35     1991.19     40.55 o 
   1  -6   5       70.53       78.09     22.10 o 
   2  -6   5        2.89        0.00      3.63 o 
   3  -6   5      141.14      167.93     10.33 o 
   4  -6   5      712.79      818.87     41.02 o 
   5  -6   5        1.68       -2.41     10.68 o 
   6  -6   5       35.76       48.21     16.97 o 
  -6  -5   5        6.93        8.58     12.66 o 
  -5  -5   5        4.39        2.06     10.84 o 
  -4  -5   5       25.20       25.33     12.04 o 
  -3  -5   5       19.47       16.39      5.23 o 
  -2  -5   5       10.15       12.31      4.18 o 
  -1  -5   5       23.02       25.88      6.45 o 
   0  -5   5       27.46       22.91      7.63 o 
   1  -5   5      363.67      340.29     16.72 o 
   2  -5   5      341.29      235.08     10.93 o 
   3  -5   5      946.85      949.23     35.08 o 
   4  -5   5        0.87       -6.99      6.99 o 
   5  -5   5       30.14       45.72     14.64 o 
   6  -5   5       12.57       18.76     12.78 o 
   7  -5   5        3.11      -11.15     11.54 o 
  -6  -4   5      242.31      259.83     24.39 o 
  -5  -4   5        0.06       -6.56      9.24 o 
  -4  -4   5       11.70       14.33      9.67 o 
  -3  -4   5      158.39      173.09      8.92 o 
  -2  -4   5     1133.30     1044.82     22.11 o 
  -1  -4   5        5.38        1.45      3.57 o 
   0  -4   5     1324.70     1357.58     26.06 o 
   1  -4   5       22.75       47.35      5.57 o 
   2  -4   5      355.38      389.37     13.50 o 
   3  -4   5      779.06      733.78     20.49 o 
   4  -4   5       26.34       22.88      6.59 o 
   5  -4   5      323.58      297.86     24.70 o 
   6  -4   5       70.79       65.61     17.75 o 
   7  -4   5       27.30        7.81     14.49 o 
  -6  -3   5       92.02      155.34     22.65 o 
  -5  -3   5      395.68      428.06     26.49 o 
  -4  -3   5      842.27      845.94     35.31 o 
  -3  -3   5      509.20      491.84     14.35 o 
  -2  -3   5     1173.42     1297.46     24.11 o 
  -1  -3   5      421.59      364.13     12.55 o 
   0  -3   5     2583.59     3045.69     45.25 o 
   1  -3   5       16.94        1.20      2.51 o 
   2  -3   5      192.13      202.14      9.41 o 
   3  -3   5      185.51      180.44      9.95 o 
   4  -3   5       13.96       19.70     10.70 o 
   5  -3   5        1.72        6.18      6.25 o 
   6  -3   5       29.02       23.50     12.51 o 
   7  -3   5       88.04       63.63     19.73 o 
  -6  -2   5       99.96      103.91     18.33 o 
  -5  -2   5      124.17      102.08     16.04 o 
  -4  -2   5      162.30      205.01      7.59 o 
  -3  -2   5        7.83        0.78      3.36 o 
  -2  -2   5      996.53     1337.77     23.47 o 
  -1  -2   5     1456.57     1722.25     54.42 o 
   0  -2   5     1715.30     1373.12     33.33 o 
   1  -2   5     2736.48     2780.65     42.54 o 
   2  -2   5       40.94       51.78      6.04 o 
   3  -2   5      252.76      262.37     12.49 o 
   4  -2   5      354.13      373.22     15.70 o 
   5  -2   5        7.14        0.82      6.66 o 
   6  -2   5      182.81      187.83     14.53 o 
   7  -2   5        4.93       -9.48      9.48 o 
  -7  -1   5        0.74       -9.40      9.40 o 
  -6  -1   5       15.98       28.28     12.12 o 
  -5  -1   5      464.69      387.97     55.24 o 
  -4  -1   5      110.32       82.51      8.49 o 
  -3  -1   5      216.48      188.86     13.05 o 
  -2  -1   5     3121.87     3199.69     45.87 o 
  -1  -1   5      614.45      581.30     19.97 o 
   0  -1   5     9866.95    10391.04    181.28 o 
   1  -1   5      466.09      533.94     13.34 o 
   2  -1   5      191.77      187.36     10.04 o 
   3  -1   5      106.49      136.73     10.58 o 
   4  -1   5       94.46      135.64     10.93 o 
   5  -1   5       51.23       30.63      8.27 o 
   6  -1   5        1.44       -6.91      8.97 o 
   7  -1   5       45.72       44.13     15.81 o 
  -7   0   5       26.25       11.03     10.57 o 
  -6   0   5       89.26      112.34     16.00 o 
  -5   0   5       10.91        8.38      7.75 o 
  -4   0   5      322.38      268.90     42.69 o 
  -3   0   5       23.84       10.95      3.77 o 
  -2   0   5       35.54       54.59      8.27 o 
  -1   0   5        1.31       34.07      5.71 o 
   0   0   5     6666.19     7440.18    132.61 o 
   1   0   5      111.37       68.28      4.42 o 
   2   0   5      138.65      132.77      7.52 o 
   3   0   5       70.98       58.28      7.70 o 
   4   0   5     1261.12     1349.00     37.06 o 
   5   0   5        7.45        2.66      5.84 o 
   6   0   5      214.93      213.76     22.26 o 
   7   0   5        8.71       -8.00      8.00 o 
  -6   1   5       85.44       77.18     14.18 o 
  -5   1   5        7.59        7.56      5.59 o 
  -4   1   5      144.37      151.52      7.22 o 
  -3   1   5     3716.93     3912.17     97.89 o 
  -2   1   5       26.55       40.29     18.90 o 
  -1   1   5     1972.56     1870.48     31.64 o 
   0   1   5     1206.55      990.13     13.89 o 
   1   1   5     1716.19     1725.90     17.95 o 
   2   1   5      242.53      251.03     14.47 o 
   3   1   5     2060.73     1898.98     37.76 o 
   4   1   5       15.16       15.06      6.16 o 
   5   1   5       31.11       30.70      8.69 o 
   6   1   5       31.67       24.32     12.90 o 
   7   1   5       80.10       66.89     18.76 o 
  -6   2   5        1.33       -1.28      8.58 o 
  -5   2   5      191.01      167.62     11.38 o 
  -4   2   5        2.66        0.68      5.61 o 
  -3   2   5      595.08      649.40     21.63 o 
  -2   2   5       11.68       41.43      3.90 o 
  -1   2   5     1997.17     2146.95     26.49 o 
   0   2   5     9508.63     9799.47    119.54 o 
   1   2   5     1707.60     1753.06     26.60 o 
   2   2   5       12.14       14.08      4.86 o 
   3   2   5       64.89       50.26      6.64 o 
   4   2   5      923.46      944.01     27.40 o 
   5   2   5       15.68       19.34      9.98 o 
   6   2   5      152.81      138.91     22.96 o 
  -6   3   5       11.82        2.16     11.46 o 
  -5   3   5      120.30      102.95     11.33 o 
  -4   3   5      204.62      184.86     14.04 o 
  -3   3   5      374.79      368.19      9.61 o 
  -2   3   5        0.24       -0.11      2.95 o 
  -1   3   5      343.83      381.96      8.62 o 
   0   3   5     4380.16     5147.89     55.17 o 
   1   3   5      354.13      282.55      8.39 o 
   2   3   5       92.64      170.02     11.26 o 
   3   3   5      608.86      606.91     14.21 o 
   4   3   5        0.32        0.34      4.03 o 
   5   3   5      143.45      158.22     10.43 o 
   6   3   5       96.48      161.93     15.09 o 
   7   3   5        3.52        0.10      9.76 o 
  -6   4   5       75.01       77.73     11.87 o 
  -5   4   5       34.82       48.51     10.49 o 
  -4   4   5       55.02       58.19     11.46 o 
  -3   4   5      150.82      147.34     13.40 o 
  -2   4   5      768.69      721.43     13.12 o 
  -1   4   5     1424.64     1396.12     20.62 o 
   0   4   5      281.32      214.51      6.85 o 
   1   4   5     1032.12     1013.31     17.32 o 
   2   4   5     3580.27     3551.29     56.64 o 
   3   4   5      106.62       90.56     20.65 o 
   4   4   5        0.36       -3.03      6.14 o 
   5   4   5      176.74      142.11     27.73 o 
   6   4   5      260.56      249.21     14.24 o 
   7   4   5        1.79       -5.84      6.92 o 
  -6   5   5       15.64       10.50      8.13 o 
  -5   5   5       90.70      113.76     13.26 o 
  -4   5   5        8.80        8.48      6.02 o 
  -3   5   5      159.63      160.52     11.03 o 
  -2   5   5      502.79      498.90     16.43 o 
  -1   5   5       39.10       53.82      6.69 o 
   0   5   5      157.95      178.46      6.86 o 
   1   5   5        9.63        5.85      2.98 o 
   2   5   5      200.27      253.69     14.76 o 
   3   5   5       28.41       16.86      7.15 o 
   4   5   5      187.97      275.40     19.73 o 
   5   5   5       75.36       79.67     15.96 o 
   6   5   5      165.68      167.07     23.35 o 
   7   5   5       10.11       12.12     13.21 o 
  -6   6   5        0.89       -2.85      8.17 o 
  -5   6   5        8.38        4.25      6.60 o 
  -4   6   5      653.12      697.45     29.75 o 
  -3   6   5       18.40       16.25     12.62 o 
  -2   6   5      159.47      158.52     17.36 o 
  -1   6   5        2.35       -2.19      5.21 o 
   0   6   5     1695.80     1831.70     34.48 o 
   1   6   5      681.01      693.68     25.48 o 
   2   6   5       44.02       69.53     10.68 o 
   3   6   5      581.93      567.01     26.26 o 
   4   6   5      382.42      408.21     24.36 o 
   5   6   5        0.72       -7.54      7.54 o 
   6   6   5      116.03      149.36     22.49 o 
  -6   7   5        1.25       -4.05      8.95 o 
  -5   7   5       13.13       11.50      8.21 o 
  -4   7   5      524.28      482.26     20.65 o 
  -3   7   5      203.65      203.05     12.72 o 
  -2   7   5      514.90      546.27     19.53 o 
  -1   7   5      186.48      168.13     10.37 o 
   0   7   5      440.04      444.28     15.97 o 
   1   7   5      222.70      190.30     13.63 o 
   2   7   5       52.96       53.37     10.33 o 
   3   7   5       15.52       15.42      8.23 o 
   4   7   5        1.41       14.06      9.48 o 
   5   7   5        5.36        4.00      9.36 o 
   6   7   5       13.50       24.78     12.90 o 
  -5   8   5        3.78        6.63      7.85 o 
  -4   8   5       44.90       69.28     11.82 o 
  -3   8   5      334.33      274.67     15.61 o 
  -2   8   5      129.58      118.23     12.38 o 
  -1   8   5       25.26       17.20      6.47 o 
   0   8   5        0.12       -4.27      5.01 o 
   1   8   5       15.27        6.18      6.68 o 
   2   8   5      346.56      317.01     19.38 o 
   3   8   5      137.01      123.64     16.82 o 
   4   8   5       66.75       99.29     16.70 o 
   5   8   5        4.78       -3.34      9.59 o 
   6   8   5       74.88       72.64     19.19 o 
  -5   9   5       11.13        3.91      8.65 o 
  -4   9   5       68.69       87.24     12.89 o 
  -3   9   5       14.60        9.08      6.93 o 
  -2   9   5       13.70        1.14      6.12 o 
  -1   9   5        0.45       -5.11      5.11 o 
   0   9   5       40.60       47.20     12.04 o 
   1   9   5       30.76       14.14      8.23 o 
   2   9   5      183.78      182.96     15.77 o 
   3   9   5        0.39       -5.59      7.22 o 
   4   9   5       85.73      100.92     17.40 o 
   5   9   5        0.01       -0.12     10.57 o 
  -4  10   5      153.79      177.00     36.65 o 
  -3  10   5       32.15       20.71      8.81 o 
  -2  10   5        0.11       -3.02      8.02 o 
  -1  10   5       33.39       22.84     10.84 o 
   0  10   5      249.59      200.12     18.37 o 
   1  10   5        0.03        0.12      7.22 o 
   2  10   5      475.02      386.81     23.93 o 
   3  10   5        4.71        5.44      8.62 o 
   4  10   5        5.12       -8.31      9.48 o 
  -3  11   5        4.14        3.34     11.73 o 
  -2  11   5        2.81        7.50     10.06 o 
  -1  11   5       51.98       45.84     13.63 o 
   0  11   5        7.25       13.75     10.18 o 
   1  11   5       48.74       44.55     14.18 o 
   2  11   5       72.07       66.42     14.88 o 
   3  11   5        2.36        1.79      9.79 o 
  -1  12   5       48.05       49.72     15.23 o 
   0  12   5       42.59       18.96     12.55 o 
   1  12   5       37.43       39.93     13.67 o 
   2  12   5      197.41      176.82     19.11 o 
   1 -11   6        2.56        9.32     13.91 o 
  -2 -10   6      192.94      222.96     22.41 o 
  -1 -10   6        7.95        4.04      9.94 o 
   0 -10   6        3.07        2.80      9.28 o 
   1 -10   6        7.95        3.22     12.12 o 
   2 -10   6       35.96       39.35     17.21 o 
   3 -10   6        0.02       -7.50     12.43 o 
  -3  -9   6        6.41       -2.25     11.19 o 
  -2  -9   6       11.44        4.20     10.06 o 
  -1  -9   6      220.82      204.55     19.58 o 
   0  -9   6       27.86       22.67      8.28 o 
   1  -9   6      222.68      237.80     14.15 o 
   2  -9   6      205.68      229.84     22.06 o 
   3  -9   6      180.30      199.77     22.18 o 
   4  -9   6      116.19      109.85     24.24 o 
  -4  -8   6       26.82       27.39     13.94 o 
  -3  -8   6       80.04       91.09     18.68 o 
  -2  -8   6      166.57      209.99     25.02 o 
  -1  -8   6       38.08       23.31     10.92 o 
   0  -8   6        0.82        2.40      5.87 o 
   1  -8   6      427.28      470.29     23.81 o 
   2  -8   6     1009.28     1103.75     45.95 o 
   3  -8   6      904.69      949.23     45.06 o 
   4  -8   6       94.77      139.53     23.73 o 
   5  -8   6        6.91        3.03     12.59 o 
  -5  -7   6       44.85       57.76     17.64 o 
  -4  -7   6       77.18      118.36     22.30 o 
  -3  -7   6       86.97       58.85     15.85 o 
  -2  -7   6        3.92       -7.07      8.04 o 
  -1  -7   6        0.79        1.59      5.48 o 
   0  -7   6      348.75      343.60     14.85 o 
   1  -7   6      118.50       91.01     27.75 o 
   2  -7   6      146.60      156.52     10.80 o 
   3  -7   6      167.39      173.67     23.62 o 
   4  -7   6       22.73       19.73     13.91 o 
   5  -7   6       89.37      168.23     27.62 o 
  -5  -6   6       21.35       15.19     12.66 o 
  -4  -6   6      169.53      177.09     23.77 o 
  -3  -6   6      164.71      170.64     22.18 o 
  -2  -6   6      167.75      158.17     16.20 o 
  -1  -6   6       72.36       96.28      8.22 o 
   0  -6   6       99.17       92.41      8.19 o 
   1  -6   6       30.28       35.89      9.69 o 
   2  -6   6      427.77      346.50     14.38 o 
   3  -6   6        0.90       -0.17      8.22 o 
   4  -6   6      247.39      267.83     24.04 o 
   5  -6   6       59.66      101.27     22.18 o 
   6  -6   6       49.97       38.57     16.55 o 
  -6  -5   6       29.41       38.49     16.86 o 
  -5  -5   6       10.06       18.61     12.59 o 
  -4  -5   6       21.17       24.12     12.35 o 
  -3  -5   6      145.14      170.84     20.74 o 
  -2  -5   6        9.43       20.43      8.90 o 
  -1  -5   6        6.66        4.58      3.88 o 
   0  -5   6       89.49       77.59     21.21 o 
   1  -5   6        9.82        5.54      4.10 o 
   2  -5   6        3.88        3.05      4.00 o 
   3  -5   6       18.26       16.31      5.66 o 
   4  -5   6        1.80        4.67      5.50 o 
   5  -5   6        5.04        5.55     10.18 o 
   6  -5   6        7.60        6.99     11.69 o 
  -6  -4   6      265.30      236.68     23.07 o 
  -5  -4   6       43.30       45.76     13.36 o 
  -4  -4   6      260.63      324.15     23.42 o 
  -3  -4   6      100.03      111.44     16.28 o 
  -2  -4   6      541.14      464.73     16.49 o 
  -1  -4   6        2.72       -1.78      2.99 o 
   0  -4   6        1.00        4.30      3.17 o 
   1  -4   6      230.93      183.36      9.04 o 
   2  -4   6      659.35      660.59     18.84 o 
   3  -4   6        3.49       -0.83      3.88 o 
   4  -4   6      133.13      131.64     10.75 o 
   5  -4   6        0.10       -8.62      8.62 o 
   6  -4   6        0.95        3.26     10.22 o 
   7  -4   6       35.44       16.82     15.54 o 
  -6  -3   6      132.34      226.77     25.68 o 
  -5  -3   6       13.68       13.05     10.92 o 
  -4  -3   6      215.36      240.21     18.92 o 
  -3  -3   6      500.58      492.85     24.90 o 
  -2  -3   6     1685.82     1966.66     32.77 o 
  -1  -3   6     1539.61     1618.64     41.72 o 
   0  -3   6     2076.07     2246.04     36.63 o 
   1  -3   6       16.53       24.42      6.68 o 
   2  -3   6      465.47      452.60     14.70 o 
   3  -3   6      327.68      347.94     22.61 o 
   4  -3   6        0.02        0.97      4.34 o 
   5  -3   6       56.25       42.28     14.47 o 
   6  -3   6      101.14       94.97     19.62 o 
   7  -3   6        8.63        6.22     12.59 o 
  -6  -2   6       64.28       83.98     17.56 o 
  -5  -2   6        0.50       -6.18      7.26 o 
  -4  -2   6      177.06      220.01     16.74 o 
  -3  -2   6       69.24       87.09     13.13 o 
  -2  -2   6     2069.28     2049.15     32.25 o 
  -1  -2   6      185.51      194.67      6.10 o 
   0  -2   6        4.63       -0.59      2.18 o 
   1  -2   6      673.45      730.31     17.28 o 
   2  -2   6     1487.23     1664.98     31.88 o 
   3  -2   6       66.30       72.92      8.72 o 
   4  -2   6      293.84      244.85     13.89 o 
   5  -2   6        8.60        3.06      5.74 o 
   6  -2   6        1.76        1.44      7.86 o 
   7  -2   6        0.97       -4.27      9.48 o 
  -7  -1   6        7.72       -7.03      9.98 o 
  -5  -1   6      115.90      158.13     17.98 o 
  -4  -1   6       11.91       21.09      7.73 o 
  -3  -1   6       28.44       23.10      3.21 o 
  -1  -1   6     2706.32     2563.00     56.79 o 
   0  -1   6     5730.35     6588.79    122.48 o 
   1  -1   6     2340.78     2204.56     62.71 o 
   2  -1   6     1506.31     1645.76     31.57 o 
   3  -1   6       31.29       31.39      7.46 o 
   4  -1   6      226.51      220.60     12.88 o 
   5  -1   6      107.90       95.32     12.10 o 
   6  -1   6      158.16      162.26     16.67 o 
   7  -1   6        0.27        4.12     11.34 o 
  -7   0   6       21.69       38.34     14.14 o 
  -6   0   6      120.94      131.45     17.87 o 
  -5   0   6       71.02       63.67     12.12 o 
  -4   0   6       58.30       73.81     21.81 o 
  -3   0   6       82.46       99.65      6.55 o 
  -2   0   6     1051.32     1155.28     28.51 o 
  -1   0   6       33.49       19.89      5.21 o 
   0   0   6     5083.90     5975.95    111.56 o 
   1   0   6      751.41     1025.30     24.55 o 
   2   0   6      125.98       99.38      4.02 o 
   3   0   6      153.35      158.50     11.03 o 
   4   0   6     1114.35     1237.81     31.92 o 
   5   0   6       19.50        4.69      6.41 o 
   6   0   6        2.05       -2.46      6.51 o 
   7   0   6        5.89       -9.52      9.87 o 
  -7   1   6       14.11       19.50     12.74 o 
  -6   1   6       67.28       87.01     16.16 o 
  -5   1   6       41.53       34.80     11.65 o 
  -4   1   6      344.23      324.15     10.65 o 
  -3   1   6     2080.27     2320.90     40.88 o 
  -2   1   6     2683.71     2652.86     39.83 o 
  -1   1   6      220.49      257.63      8.35 o 
   0   1   6      351.84      265.57      7.85 o 
   1   1   6      953.32     1012.91     12.53 o 
   2   1   6      338.42      284.41      6.88 o 
   3   1   6     1405.25     1350.52     30.75 o 
   4   1   6      191.28      198.91     12.51 o 
   5   1   6      373.95      385.19     18.92 o 
   6   1   6        0.22       -2.21      8.27 o 
   7   1   6       82.64       89.42     21.33 o 
  -7   2   6       16.75       16.04     12.94 o 
  -6   2   6       27.90       26.84     11.69 o 
  -5   2   6       72.76       74.43     13.52 o 
  -4   2   6       12.80        4.55      4.89 o 
  -3   2   6      401.22      327.41      9.66 o 
  -2   2   6     3227.24     3662.28     43.41 o 
  -1   2   6     2196.87     2183.57     27.69 o 
   0   2   6     3734.49     4055.81     44.69 o 
   1   2   6        7.26        1.55      2.09 o 
   2   2   6       52.90       55.25      4.78 o 
   3   2   6      234.16      216.31      8.31 o 
   4   2   6      991.32     1083.50     71.47 o 
   5   2   6       91.64       75.98     11.53 o 
   6   2   6       32.04       26.72     13.28 o 
  -6   3   6       14.34       13.09     10.33 o 
  -5   3   6      297.36      260.77     14.88 o 
  -4   3   6       33.30       17.72      6.36 o 
  -3   3   6        0.22       -1.15      3.78 o 
  -2   3   6      416.49      413.94     10.10 o 
  -1   3   6      487.29      354.78      9.47 o 
   0   3   6      217.07      231.96      6.85 o 
   1   3   6      346.59      339.15     11.29 o 
   2   3   6        2.55       15.23      3.98 o 
   3   3   6        6.60        5.16      3.06 o 
   4   3   6       14.99        2.05      3.70 o 
   5   3   6       78.43       69.70     17.05 o 
   6   3   6       75.78       50.77     10.18 o 
   7   3   6        0.87        2.61      7.88 o 
  -6   4   6       34.39       40.24     13.91 o 
  -5   4   6      169.15      182.54     14.09 o 
  -4   4   6       33.43       24.77      7.05 o 
  -3   4   6      166.47      166.43     10.34 o 
  -2   4   6      919.37      925.89     16.31 o 
  -1   4   6       24.19        9.93      2.82 o 
   0   4   6      354.54      369.91     11.26 o 
   1   4   6      192.28      200.22      7.18 o 
   2   4   6      156.69      213.81     10.31 o 
   3   4   6       21.91       15.53      6.33 o 
   4   4   6       74.73      119.02     13.71 o 
   5   4   6      375.59      367.39     15.59 o 
   6   4   6      386.76      433.62     18.79 o 
   7   4   6       90.05      111.39     15.03 o 
  -6   5   6        0.41       -0.04      9.75 o 
  -5   5   6      225.27      276.70     16.29 o 
  -4   5   6       15.25        7.20      6.19 o 
  -3   5   6       36.41       20.50      5.75 o 
  -2   5   6      150.60      141.81      9.84 o 
  -1   5   6       77.71       73.79      5.43 o 
   0   5   6      164.05      142.28      6.40 o 
   1   5   6       45.75       29.08      4.28 o 
   2   5   6      351.96      374.30     43.60 o 
   3   5   6       89.25      103.56     11.11 o 
   4   5   6      157.63      157.28     15.42 o 
   5   5   6        0.43       -1.09      8.31 o 
   6   5   6       97.36      112.88     19.97 o 
   7   5   6       11.61       10.02     13.09 o 
  -6   6   6        1.81       -1.98     10.57 o 
  -5   6   6        6.47       -1.81      7.44 o 
  -4   6   6      371.24      400.02     25.13 o 
  -3   6   6       19.42       19.84      6.23 o 
  -2   6   6        3.49        9.68      8.97 o 
  -1   6   6        0.13       -1.56      3.20 o 
   0   6   6      193.95      156.45      8.58 o 
   1   6   6       54.90       45.50      6.36 o 
   2   6   6      314.32      281.08     16.66 o 
   3   6   6       85.91      102.28     11.46 o 
   4   6   6     1060.00     1175.57     43.85 o 
   5   6   6       48.17       26.72     11.61 o 
   6   6   6       21.74       32.32     13.75 o 
  -5   7   6      308.02      318.23     18.47 o 
  -4   7   6       28.05       13.74     15.91 o 
  -3   7   6        0.06        4.03      5.30 o 
  -2   7   6      516.64      529.26     19.49 o 
  -1   7   6      488.87      469.31     17.29 o 
   0   7   6      751.51      751.44     21.47 o 
   1   7   6      286.47      257.92     16.00 o 
   2   7   6      596.83      585.77     25.71 o 
   3   7   6       29.60       29.13     10.88 o 
   4   7   6      169.07      161.86     16.35 o 
   5   7   6       21.67       19.42     11.15 o 
   6   7   6       11.83        3.53     11.07 o 
  -5   8   6      120.69      127.21     15.61 o 
  -4   8   6       35.98       29.53     11.54 o 
  -3   8   6        4.28        1.19      6.08 o 
  -2   8   6      308.70      307.23     15.72 o 
  -1   8   6       75.90       54.68      8.77 o 
   0   8   6        9.27        4.88      5.03 o 
   1   8   6        1.22       -2.60      5.09 o 
   2   8   6       38.07       38.30      9.79 o 
   3   8   6        0.03        2.29      6.45 o 
   4   8   6      131.26      136.30     19.42 o 
   5   8   6        0.95       -3.15      8.39 o 
   6   8   6       39.01       23.42     14.26 o 
  -4   9   6       13.77       13.26      8.27 o 
  -3   9   6      270.00      248.60     21.03 o 
  -2   9   6        0.93        3.50      6.26 o 
  -1   9   6      154.97      158.65     12.91 o 
   0   9   6       56.12       38.34     11.03 o 
   1   9   6       47.96       53.99     11.85 o 
   2   9   6        1.04        6.72      7.07 o 
   3   9   6        5.31        3.81      8.93 o 
   4   9   6       33.10       17.95     10.84 o 
   5   9   6        0.34       -6.37     10.99 o 
  -4  10   6       53.46       45.03     11.57 o 
  -3  10   6       31.88       21.36      8.72 o 
  -2  10   6        0.40       -2.29      6.08 o 
  -1  10   6       51.06       40.75     12.86 o 
   0  10   6      457.21      480.07     28.20 o 
   1  10   6       12.14        4.16      8.47 o 
   2  10   6        0.83       -1.05      6.56 o 
   3  10   6        1.29        3.65      8.27 o 
   4  10   6        9.74        2.52     10.10 o 
  -3  11   6       53.22       66.33     12.70 o 
  -2  11   6       71.31       90.39     19.23 o 
  -1  11   6       85.44      115.99     20.98 o 
   0  11   6        6.46        3.92      8.20 o 
   1  11   6       15.12        6.37      8.55 o 
   2  11   6       13.08        8.62      9.09 o 
   3  11   6        6.58        0.31      9.40 o 
  -1  12   6       19.72       24.55     11.58 o 
   0  12   6       37.89       26.92     12.66 o 
   1  12   6       26.85       40.71     13.91 o 
   2  12   6      143.70      170.29     23.54 o 
  -2 -10   7      109.20      121.81     22.18 o 
  -1 -10   7       96.48       76.72     17.67 o 
   0 -10   7        9.78        1.51      9.48 o 
   2 -10   7      161.38      221.84     24.59 o 
  -3  -9   7        7.57       15.38     13.05 o 
  -2  -9   7       14.30       16.55     12.00 o 
  -1  -9   7        8.71       -1.24      9.87 o 
   0  -9   7      146.52      136.69     18.92 o 
   1  -9   7       20.81       11.59      7.20 o 
   2  -9   7       14.19       11.93     12.00 o 
   3  -9   7       32.68       45.60     17.71 o 
   4  -9   7       13.71       11.26     13.83 o 
  -4  -8   7       81.77       37.41     15.58 o 
  -3  -8   7        1.37        3.53     12.35 o 
  -2  -8   7        3.63       -2.29      8.90 o 
  -1  -8   7       17.49       10.49     10.41 o 
   0  -8   7      137.66      121.50     17.48 o 
   1  -8   7       43.42       41.38      9.25 o 
   2  -8   7      316.95      284.99     15.09 o 
   3  -8   7      166.85      201.25     26.72 o 
   4  -8   7       30.79       41.33     17.48 o 
   5  -8   7      190.76      226.38     32.24 o 
  -4  -7   7       19.52       37.80     14.64 o 
  -3  -7   7       73.49       88.10     17.91 o 
  -2  -7   7      201.15      196.94     19.27 o 
  -1  -7   7      275.64      328.04     22.65 o 
   0  -7   7        0.03        1.28      7.34 o 
   1  -7   7       54.15       59.48     19.81 o 
   2  -7   7       34.90       41.36      8.25 o 
   3  -7   7       54.42       57.45     17.17 o 
   4  -7   7      107.29      119.21     21.75 o 
   5  -7   7        1.93       -4.70     12.31 o 
  -5  -6   7       41.67       31.39     15.46 o 
  -4  -6   7      285.36      206.07     21.05 o 
  -3  -6   7       44.72       38.96     12.90 o 
  -2  -6   7       51.55       33.68     11.96 o 
  -1  -6   7       97.74       85.50     14.22 o 
   0  -6   7        0.11       -2.67      3.73 o 
   1  -6   7       10.46       13.13      5.42 o 
   2  -6   7      359.89      343.20     14.89 o 
   3  -6   7      197.00      208.39     12.21 o 
   4  -6   7       48.48       42.46     15.54 o 
   5  -6   7        5.99       -2.84     11.19 o 
   6  -6   7        5.97       -7.38     10.53 o 
  -5  -5   7      179.80      213.53     26.14 o 
  -4  -5   7      145.56      183.89     19.54 o 
  -3  -5   7       13.39        8.47      8.78 o 
  -2  -5   7       60.48       93.07     14.22 o 
  -1  -5   7       75.83       78.31     12.74 o 
   0  -5   7      107.65      115.26      7.76 o 
   1  -5   7       90.91       91.92      9.17 o 
   2  -5   7       62.27       43.92      7.38 o 
   3  -5   7        0.04       -0.83      4.25 o 
   4  -5   7        1.50        2.61      5.62 o 
   5  -5   7       62.12       65.02     16.59 o 
   6  -5   7        0.37       -3.96     11.30 o 
  -6  -4   7      121.60      103.05     20.55 o 
  -5  -4   7      366.02      393.33     26.96 o 
  -4  -4   7       96.71      104.53     18.80 o 
  -3  -4   7        0.27       -5.01      6.80 o 
  -2  -4   7       35.10       27.70      9.52 o 
  -1  -4   7       60.89       65.14     11.61 o 
   0  -4   7      135.06      134.60      7.58 o 
   1  -4   7        4.20       -0.28      3.37 o 
   2  -4   7       97.04      101.33      8.61 o 
   3  -4   7       30.51       25.70      6.32 o 
   4  -4   7       72.75       74.11     13.79 o 
   5  -4   7      119.67      207.74     26.57 o 
   6  -4   7       23.99       -0.78     11.30 o 
  -6  -3   7        0.04       -2.10     11.73 o 
  -5  -3   7        0.13       -6.68      9.21 o 
  -4  -3   7        9.78        8.62      9.17 o 
  -3  -3   7       20.18       12.04      8.93 o 
  -2  -3   7        0.52       -2.95      4.93 o 
  -1  -3   7        2.40        2.84      5.55 o 
   0  -3   7      493.99      589.96     14.91 o 
   1  -3   7     2011.53     1876.79     51.02 o 
   2  -3   7     2541.55     2541.51     44.63 o 
   3  -3   7      210.15      226.79     11.78 o 
   4  -3   7      202.91      167.70     12.95 o 
   5  -3   7        7.40        4.51      6.71 o 
   6  -3   7       32.41       34.88     14.92 o 
   7  -3   7        1.22        7.65     12.78 o 
  -6  -2   7       45.38       58.93     16.00 o 
  -5  -2   7      153.26      179.03     16.78 o 
  -4  -2   7      420.51      446.94     24.12 o 
  -3  -2   7       95.16      121.66     15.11 o 
  -2  -2   7       72.82      118.09     11.26 o 
  -1  -2   7      135.71      113.62     10.45 o 
   0  -2   7        8.37        5.55      3.09 o 
   1  -2   7       52.28       41.84     14.06 o 
   2  -2   7     1673.03     1601.99     36.05 o 
   3  -2   7       55.60       40.95      9.73 o 
   4  -2   7       79.82      124.32     14.33 o 
   5  -2   7      141.29      175.83     15.86 o 
   6  -2   7       76.70       71.58     12.67 o 
   7  -2   7        0.68       -2.80      9.28 o 
  -5  -1   7       13.37       20.86      9.91 o 
  -4  -1   7       67.27       44.24     10.33 o 
  -3  -1   7       34.72       57.22     10.18 o 
  -2  -1   7       46.68       45.06      8.58 o 
  -1  -1   7      432.28      470.87     19.85 o 
   0  -1   7       31.13       16.04      5.98 o 
   1  -1   7     1254.86     1218.60     24.25 o 
   2  -1   7      287.68      370.14     14.64 o 
   3  -1   7      113.16      113.88     16.66 o 
   4  -1   7      232.50      224.65     16.04 o 
   5  -1   7      184.29      188.34     13.70 o 
   6  -1   7      197.60      200.91     15.42 o 
   7  -1   7        4.88        3.19     11.61 o 
  -6   0   7      102.46      109.77     16.94 o 
  -5   0   7       32.49       36.59     11.07 o 
  -4   0   7      205.12      175.34     13.48 o 
  -3   0   7      144.99      134.24     11.03 o 
  -2   0   7     1427.12     1560.40     40.86 o 
  -1   0   7      814.13      905.73     28.39 o 
   0   0   7     1970.81     1928.22     47.04 o 
   1   0   7       17.38        8.34      2.96 o 
   2   0   7     1437.58     1386.16     19.97 o 
   3   0   7       10.87       14.42      5.34 o 
   4   0   7      778.41      774.10     24.90 o 
   5   0   7       53.76       52.64     14.62 o 
   6   0   7       35.78       41.40     11.52 o 
   7   0   7        7.36        0.97     11.58 o 
  -6   1   7       10.46        6.72      9.63 o 
  -5   1   7       30.79       47.39     12.86 o 
  -4   1   7        0.05       -3.93      3.93 o 
  -3   1   7      234.51      188.35     12.35 o 
  -2   1   7      411.74      454.75     11.82 o 
  -1   1   7      224.84      287.56     14.14 o 
   0   1   7     3115.03     3404.66     38.90 o 
   1   1   7      793.41      828.60     12.12 o 
   2   1   7      947.69      961.73     42.43 o 
   3   1   7     2017.93     2208.77     43.05 o 
   4   1   7       43.12       43.67      8.57 o 
   5   1   7        1.90       -5.98      5.98 o 
   6   1   7       62.76       85.02     13.70 o 
   7   1   7      103.71       75.82     19.66 o 
  -6   2   7       36.56       39.82     13.75 o 
  -5   2   7        5.68       -1.79      8.70 o 
  -4   2   7       96.35      114.40     15.58 o 
  -3   2   7       59.22       56.07      8.65 o 
  -2   2   7     1524.44     1615.32     24.00 o 
  -1   2   7      126.01      166.60      5.87 o 
   0   2   7        3.60        1.75      1.75 o 
   1   2   7     2911.78     2725.57     33.28 o 
   2   2   7     4070.91     4227.80     73.30 o 
   3   2   7       74.69       43.92      7.01 o 
   4   2   7      170.93      153.71     20.35 o 
   5   2   7       34.65       34.85      9.40 o 
   7   2   7        9.49        2.26     10.31 o 
  -6   3   7        4.70       21.25     11.07 o 
  -5   3   7        9.72        9.75     10.57 o 
  -4   3   7        0.14       -1.43      5.15 o 
  -3   3   7        1.65       -3.68      3.68 o 
  -2   3   7      463.70      469.08     11.44 o 
  -1   3   7      561.63      496.44     11.01 o 
   0   3   7     1492.26     1740.92     24.12 o 
   1   3   7      110.11       76.01      5.41 o 
   2   3   7       57.56      109.98      5.52 o 
   3   3   7        1.15       -1.41      2.73 o 
   4   3   7        5.53       15.85      4.99 o 
   5   3   7      102.58      152.71     17.56 o 
   6   3   7       21.62        7.39      6.66 o 
   7   3   7        8.49        7.82      8.66 o 
  -6   4   7      225.41      229.92     21.25 o 
  -5   4   7        0.11       -1.20      8.62 o 
  -4   4   7       73.66       74.54     14.39 o 
  -3   4   7       47.85       38.96      7.16 o 
  -2   4   7      635.73      651.03     13.82 o 
  -1   4   7      442.73      463.29     11.14 o 
   0   4   7      228.83      232.73      7.70 o 
   1   4   7      344.65      383.09     10.19 o 
   2   4   7      367.15      383.11     14.40 o 
   3   4   7       12.58        7.41      5.05 o 
   4   4   7      687.54      703.58     24.07 o 
   5   4   7        5.12       -0.70      4.60 o 
   6   4   7       89.91       91.23     15.85 o 
   7   4   7       55.41       81.34     12.68 o 
  -6   5   7       23.65       35.31     14.88 o 
  -5   5   7       21.10        3.69      9.71 o 
  -4   5   7      181.16      192.99     13.22 o 
  -3   5   7        5.83        3.26      4.71 o 
  -2   5   7      110.02      103.10      8.90 o 
  -1   5   7      382.31      428.97     11.34 o 
   0   5   7       64.15       73.66      7.67 o 
   1   5   7      292.35      266.55      9.06 o 
   2   5   7       56.47       57.86     11.42 o 
   3   5   7      212.27      224.79     14.64 o 
   4   5   7       70.55       82.23     15.30 o 
   5   5   7       14.61       12.51      9.75 o 
   6   5   7       43.12       24.47     12.97 o 
   7   5   7        8.61       19.77     15.58 o 
  -6   6   7       12.91       11.34     14.14 o 
  -5   6   7        0.00       -1.98     11.50 o 
  -4   6   7       29.36       33.98      8.94 o 
  -3   6   7       57.66       45.38      9.09 o 
  -2   6   7      177.57      164.22     12.47 o 
  -1   6   7      265.91      267.36     12.18 o 
   0   6   7      415.07      382.23     12.64 o 
   1   6   7       26.12       25.88      4.57 o 
   2   6   7      126.25      103.61     10.18 o 
   3   6   7       54.27       61.80     11.85 o 
   4   6   7      615.43      619.68     30.73 o 
   5   6   7        0.01        3.53      8.66 o 
   6   6   7       19.43       22.84     12.24 o 
  -5   7   7       62.15       80.90     13.00 o 
  -4   7   7       21.68       10.81      7.52 o 
  -3   7   7      184.48      190.03     12.91 o 
  -2   7   7      329.96      285.95     25.62 o 
  -1   7   7      561.48      565.58     19.43 o 
   0   7   7      153.94      146.26     10.43 o 
   1   7   7       76.85       73.87      8.64 o 
   2   7   7      513.24      547.12     25.02 o 
   3   7   7        7.76        8.58      7.81 o 
   4   7   7      244.06      237.45     19.38 o 
   5   7   7       34.70       20.78     10.92 o 
   6   7   7       28.95       15.19     12.08 o 
  -5   8   7       17.95       26.92     20.57 o 
  -4   8   7        0.13       -4.27      7.22 o 
  -3   8   7      138.80      128.25     44.40 o 
  -2   8   7      114.56      110.77     29.91 o 
  -1   8   7      168.34      122.03     10.97 o 
   0   8   7       29.17       17.78      6.37 o 
   1   8   7      126.70      131.91     12.66 o 
   2   8   7      110.51      123.06     12.70 o 
   3   8   7      133.04      129.12     17.25 o 
   4   8   7      212.48      198.22     18.65 o 
   5   8   7        1.31        0.04      9.21 o 
  -4   9   7       16.08       11.62      8.45 o 
  -3   9   7      341.01      294.58     17.42 o 
  -2   9   7      206.27      203.25     15.10 o 
  -1   9   7      272.91      214.41     16.04 o 
   0   9   7      389.09      409.11     17.77 o 
   1   9   7      548.17      478.64     25.37 o 
   2   9   7        4.63        3.26      6.41 o 
   3   9   7       11.79       26.22     10.68 o 
   4   9   7        3.21        3.65      9.44 o 
   5   9   7       14.66        9.52     11.85 o 
  -3  10   7      118.96      127.79     16.53 o 
  -2  10   7      118.66      128.24     18.14 o 
  -1  10   7       32.39       18.55      7.92 o 
   0  10   7       24.80       19.69     10.57 o 
   1  10   7       69.13       47.04     12.66 o 
   2  10   7        3.57        4.23      8.12 o 
   3  10   7       38.16       19.85     10.88 o 
   4  10   7      153.52      204.40     25.75 o 
  -2  11   7       11.37        0.75      7.28 o 
  -1  11   7      135.90      151.41     22.49 o 
   0  11   7        1.55       -0.19      8.70 o 
   1  11   7       45.85       45.72     12.82 o 
   2  11   7       99.14      124.65     19.27 o 
   3  11   7       31.51       23.81     11.38 o 
   0  12   7       10.54        7.34     10.41 o 
   1  12   7        0.05       -6.02      8.93 o 
  -1 -10   8        3.86       -7.03     11.85 o 
   0 -10   8      123.70       90.51     18.49 o 
  -2  -9   8        0.06       -3.88     10.10 o 
  -1  -9   8       18.51        6.25     10.57 o 
   0  -9   8        0.12       -2.72      8.93 o 
   1  -9   8        4.91       -8.97      8.97 o 
   3  -9   8       19.88       17.01     15.73 o 
  -3  -8   8       22.57       18.14     11.81 o 
  -2  -8   8       26.26        1.98     10.41 o 
  -1  -8   8        9.00        6.56      9.67 o 
   0  -8   8      522.73      550.50     29.99 o 
   1  -8   8       25.04       16.74     10.37 o 
   2  -8   8       36.34       27.65      8.15 o 
   3  -8   8       38.73       51.12     18.22 o 
   4  -8   8       23.40       31.66     15.85 o 
  -4  -7   8       33.64       41.76     16.08 o 
  -3  -7   8        2.74       -1.71      9.63 o 
  -2  -7   8       38.30       33.17     12.82 o 
  -1  -7   8        0.00        0.47      8.78 o 
   0  -7   8      362.24      336.74     22.68 o 
   1  -7   8       73.96       77.61     13.94 o 
   2  -7   8      256.51      256.24     14.24 o 
   3  -7   8       11.80       14.68     11.61 o 
   4  -7   8       28.42       60.91     18.10 o 
   5  -7   8        0.94        1.51     12.51 o 
  -5  -6   8        1.72        0.12     12.74 o 
  -4  -6   8       30.67       67.08     17.25 o 
  -3  -6   8      111.30       90.97     17.79 o 
  -2  -6   8       73.82       93.77     16.86 o 
  -1  -6   8       85.62       75.98     14.29 o 
   0  -6   8      113.46      129.20     16.86 o 
   1  -6   8       89.88      101.77     19.91 o 
   2  -6   8       99.81       90.16     17.71 o 
   3  -6   8        3.45       -0.54      5.09 o 
   4  -6   8       55.16       49.29     15.50 o 
   5  -6   8       32.54       28.47     15.58 o 
  -5  -5   8      238.24      194.34     20.70 o 
  -4  -5   8      139.76      198.73     24.32 o 
  -3  -5   8     1051.58     1162.25     46.11 o 
  -2  -5   8      458.56      426.51     25.71 o 
  -1  -5   8      502.50      520.43     26.72 o 
   0  -5   8      101.95       82.89     13.52 o 
   1  -5   8      120.05      129.87     11.21 o 
   2  -5   8      155.49      153.80      9.99 o 
   3  -5   8       25.05       18.09      6.94 o 
   4  -5   8       26.57       13.39      6.65 o 
   5  -5   8        8.47       -2.99     10.99 o 
   6  -5   8       30.27       37.48     15.85 o 
  -5  -4   8        7.75       -3.22     10.33 o 
  -4  -4   8      101.57      122.05     19.46 o 
  -3  -4   8      120.12      103.25     17.05 o 
  -2  -4   8      437.60      497.40     26.22 o 
  -1  -4   8      196.55      169.67     14.84 o 
   0  -4   8        1.54       -2.64      5.28 o 
   1  -4   8       22.64        6.36      4.06 o 
   2  -4   8        1.28       10.89     10.82 o 
   3  -4   8        0.36       -2.09      6.53 o 
   4  -4   8      218.40      204.05     12.94 o 
   5  -4   8       16.63       13.58     10.55 o 
   6  -4   8      122.95      148.66     25.13 o 
  -6  -3   8       82.47       98.43     19.07 o 
  -5  -3   8      263.77      286.01     21.95 o 
  -4  -3   8      228.30      201.99     17.98 o 
  -3  -3   8        0.04       -2.72      6.56 o 
  -2  -3   8       11.15       25.25      8.58 o 
  -1  -3   8        2.75       -1.48      4.86 o 
   0  -3   8       79.20       75.55     11.77 o 
   1  -3   8        6.94       13.15      4.41 o 
   2  -3   8        5.74       17.57      5.29 o 
   3  -3   8     1089.97     1109.51     43.25 o 
   4  -3   8      258.08      247.27     14.14 o 
   5  -3   8      163.47      147.71     14.82 o 
   6  -3   8       28.44        9.40     12.59 o 
   7  -3   8        4.24       -6.60     12.82 o 
  -6  -2   8       19.91       11.15     11.46 o 
  -5  -2   8       14.12        8.78      9.63 o 
  -4  -2   8       53.27       74.74     14.45 o 
  -3  -2   8        8.48        5.28      7.03 o 
  -2  -2   8       21.67       21.75      8.08 o 
  -1  -2   8      795.40      841.83     30.30 o 
   0  -2   8      799.61      802.35     31.46 o 
   1  -2   8      102.36       92.53      7.03 o 
   2  -2   8      303.30      323.49     12.99 o 
   3  -2   8       71.65       69.19      9.11 o 
   4  -2   8      124.16      155.86     11.30 o 
   5  -2   8       21.87        2.56      6.36 o 
   6  -2   8      269.79      262.80     17.20 o 
   7  -2   8       28.16       40.28     17.48 o 
  -5  -1   8       41.43       52.71     12.20 o 
  -4  -1   8      233.51      226.38     16.35 o 
  -3  -1   8        0.92       -4.93      5.09 o 
  -2  -1   8       50.97       36.24      8.66 o 
  -1  -1   8      300.25      255.94     15.42 o 
   0  -1   8      341.12      407.16     19.34 o 
   1  -1   8        6.32       10.45      5.90 o 
   2  -1   8       77.99       75.14     12.78 o 
   3  -1   8       48.97       43.98      7.83 o 
   4  -1   8        2.55        2.74      5.34 o 
   5  -1   8      287.28      241.25     15.41 o 
   6  -1   8       99.35      103.43     27.83 o 
   7  -1   8        5.64       -0.44      8.91 o 
  -6   0   8      138.59      131.14     20.24 o 
  -4   0   8      151.84      121.89     11.77 o 
  -3   0   8      237.89      215.62     14.41 o 
  -2   0   8       10.05       28.71      7.73 o 
  -1   0   8        0.47       -0.08      4.16 o 
   0   0   8      578.39      568.45     11.56 o 
   1   0   8        0.25        1.94      4.16 o 
   2   0   8      840.35     1089.72     17.77 o 
   3   0   8       13.45        8.36      5.01 o 
   4   0   8       35.94       41.75      8.39 o 
   5   0   8       10.16        9.04      7.57 o 
   6   0   8        0.02       -6.18     12.43 o 
   7   0   8       12.14       20.35     13.32 o 
  -6   1   8        2.36        1.98      9.75 o 
  -5   1   8      156.23      142.71     18.88 o 
  -4   1   8       29.81       49.95     14.55 o 
  -3   1   8      125.06      112.22     10.29 o 
  -2   1   8      105.67      144.69     11.26 o 
  -1   1   8        3.28        2.18      4.43 o 
   0   1   8       77.65       71.80      3.78 o 
   1   1   8      149.78      129.12      6.55 o 
   2   1   8      401.71      472.78      8.99 o 
   3   1   8     1240.13     1342.42     31.78 o 
   4   1   8      431.13      409.26     18.14 o 
   5   1   8        6.47       41.57     29.70 o 
   6   1   8       11.16        0.36      7.90 o 
   7   1   8       15.04       22.26     12.59 o 
  -6   2   8       63.54       54.65     14.64 o 
  -5   2   8       79.87       77.69     15.77 o 
  -4   2   8      395.75      397.37     24.70 o 
  -3   2   8       27.87       36.56      6.18 o 
  -2   2   8      209.32      186.44      9.59 o 
  -1   2   8      279.68      281.96      7.90 o 
   0   2   8      209.10      262.27      7.37 o 
   1   2   8        0.77       -1.54      1.82 o 
   2   2   8     2481.88     2691.50     28.66 o 
   3   2   8       60.30       51.62      5.83 o 
   4   2   8      169.28      164.39      8.77 o 
   5   2   8      165.97      111.29     21.64 o 
   6   2   8       67.43       86.39     20.32 o 
   7   2   8        0.83       -0.72      9.81 o 
  -6   3   8       45.30       42.69     14.26 o 
  -5   3   8       29.86       22.26     11.23 o 
  -4   3   8        0.06       -4.39      8.93 o 
  -3   3   8      139.55      129.66     16.78 o 
  -2   3   8       81.89      105.52      6.10 o 
  -1   3   8       36.29       21.00      4.42 o 
   0   3   8        7.60        2.06      2.28 o 
   1   3   8       16.87        9.59      2.87 o 
   2   3   8      137.66      153.69      6.76 o 
   3   3   8      284.57      267.45     16.70 o 
   4   3   8        2.17       -3.45      3.80 o 
   5   3   8       39.73       25.33      6.94 o 
   6   3   8        5.00        7.99      7.38 o 
   7   3   8        0.03       -1.46      9.52 o 
  -6   4   8      156.19      176.86     23.85 o 
  -5   4   8       75.01       52.05     15.34 o 
  -4   4   8        2.36        8.08      9.40 o 
  -3   4   8       82.52       88.82      9.91 o 
  -2   4   8      397.36      377.97     14.30 o 
  -1   4   8      952.51      885.14     16.81 o 
   0   4   8      521.06      545.61     14.07 o 
   1   4   8      485.35      518.07     12.38 o 
   2   4   8      769.57      801.63     16.43 o 
   3   4   8       75.28       59.03      8.73 o 
   4   4   8       59.73       54.02      9.38 o 
   5   4   8       65.99       39.90      7.20 o 
   6   4   8        2.83        3.57      7.92 o 
   7   4   8        0.69       -7.54      7.54 o 
  -6   5   8       19.84       18.76     12.74 o 
  -5   5   8       31.82       24.94     12.39 o 
  -4   5   8       55.78       40.28     13.56 o 
  -3   5   8      115.30      134.46     11.66 o 
  -2   5   8      452.45      442.72     16.27 o 
  -1   5   8       31.18       28.62      4.64 o 
   0   5   8      198.82      209.05      8.14 o 
   1   5   8      252.41      271.21      9.42 o 
   2   5   8      220.60      264.00      9.65 o 
   3   5   8      141.31      190.69     12.72 o 
   4   5   8       24.41       29.18      9.59 o 
   5   5   8      136.93      131.80     20.16 o 
   6   5   8       20.23       10.37     11.85 o 
  -5   6   8        2.87       -0.89      9.87 o 
  -4   6   8        1.39       -3.81      9.09 o 
  -3   6   8      110.97      142.89     13.43 o 
  -2   6   8      403.75      413.84     16.68 o 
  -1   6   8      205.69      201.38     10.94 o 
   0   6   8      607.56      634.32     15.35 o 
   1   6   8       27.69       34.34      5.27 o 
   2   6   8      287.97      268.33     15.17 o 
   3   6   8       31.96       24.92      6.76 o 
   4   6   8       74.70       76.76     14.02 o 
   5   6   8        0.26       -7.07      7.07 o 
   6   6   8       33.71       41.14     14.88 o 
  -5   7   8        0.04        5.55     11.19 o 
  -4   7   8        2.88       -0.58      7.08 o 
  -3   7   8      337.86      352.25     17.69 o 
  -2   7   8       19.72       11.01      6.38 o 
  -1   7   8     1279.59     1236.88     31.04 o 
   0   7   8      295.79      305.11     13.60 o 
   1   7   8      598.68      548.33     15.19 o 
   2   7   8       14.69       38.30      9.79 o 
   3   7   8        0.07       -6.06      6.06 o 
   4   7   8      137.24      152.89     15.85 o 
   5   7   8        0.36       -5.40      9.01 o 
   6   7   8       18.40        8.90     11.54 o 
  -4   8   8        6.01        3.62      7.50 o 
  -3   8   8        7.34       12.39      8.88 o 
  -2   8   8      170.48      179.32     26.61 o 
  -1   8   8      195.08      165.86     32.20 o 
   0   8   8      935.11     1037.52     28.03 o 
   1   8   8       83.25       42.38     10.57 o 
   2   8   8      282.04      266.94     18.30 o 
   3   8   8      181.61      231.32     18.30 o 
   4   8   8       48.56       40.79     13.60 o 
   5   8   8       28.48       37.87     13.87 o 
  -4   9   8       11.65       13.03      8.43 o 
  -3   9   8      129.42      147.23     15.57 o 
  -2   9   8       14.50        4.98      6.12 o 
  -1   9   8       12.21       11.55      6.56 o 
   0   9   8      180.21      183.85     13.23 o 
   1   9   8      297.89      249.77     18.45 o 
   2   9   8       60.56       71.16     13.32 o 
   3   9   8      289.73      239.78     20.00 o 
   4   9   8        0.01       -6.99      6.99 o 
   5   9   8       35.92       33.37     14.41 o 
  -3  10   8       10.86        4.69      8.62 o 
  -2  10   8       20.81       16.11      7.98 o 
  -1  10   8      109.12      101.88     13.12 o 
   0  10   8        5.65       -7.61      7.61 o 
   1  10   8        3.17        0.00      7.38 o 
   2  10   8      213.35      231.28     19.19 o 
   3  10   8        0.04        1.55      8.86 o 
   4  10   8       44.04       42.38     15.27 o 
  -2  11   8        0.17       -7.49      7.49 o 
  -1  11   8      111.46      123.60     21.01 o 
   0  11   8        2.46       -6.84      7.57 o 
   1  11   8       55.45       71.08     15.50 o 
   2  11   8       17.95       12.47     10.41 o 
   3  11   8      146.99      174.41     24.08 o 
  -2  -9   9        1.88       -1.51     11.38 o 
  -1  -9   9        1.84       -5.63      9.59 o 
   0  -9   9       23.92       26.45     12.82 o 
   1  -9   9        9.49       -4.78      8.90 o 
  -3  -8   9        6.86        3.65     12.12 o 
  -2  -8   9       97.48      102.98     20.24 o 
  -1  -8   9       15.39       16.94     10.57 o 
   0  -8   9      194.89      212.98     20.28 o 
   1  -8   9        0.02       -6.45      8.08 o 
   2  -8   9        7.44       -4.04      8.58 o 
   4  -8   9       66.20       73.14     20.43 o 
  -4  -7   9        3.48        9.13     11.69 o 
  -3  -7   9       49.27       35.00     13.63 o 
  -2  -7   9       44.58       45.21     14.37 o 
  -1  -7   9       46.67       61.14     14.26 o 
   0  -7   9      283.68      258.35     20.70 o 
   1  -7   9      214.60      206.61     18.61 o 
   2  -7   9      125.09       96.02     15.96 o 
   3  -7   9       24.85       25.53     13.19 o 
   4  -7   9      129.34      200.12     22.84 o 
   5  -7   9        9.45       17.48     14.84 o 
  -4  -6   9        6.94       22.96     12.70 o 
  -3  -6   9       10.98        9.05     11.23 o 
  -2  -6   9      389.70      393.84     26.69 o 
  -1  -6   9        1.85       -4.93      6.64 o 
   0  -6   9      374.54      380.05     23.85 o 
   1  -6   9        7.68        8.27      8.58 o 
   2  -6   9        3.79       10.18      8.55 o 
   3  -6   9       39.38       21.01      7.84 o 
   4  -6   9      127.53      153.01     22.88 o 
   5  -6   9        3.08       15.96     14.37 o 
  -5  -5   9       18.03        8.51     13.25 o 
  -4  -5   9        9.67        4.82     10.33 o 
  -3  -5   9      784.17      871.85     40.24 o 
  -2  -5   9       72.41       76.25     15.19 o 
  -1  -5   9     1576.73     1644.42     52.83 o 
   0  -5   9      325.22      332.39     21.21 o 
   1  -5   9      534.29      537.29     26.49 o 
   2  -5   9      312.94      281.00     16.72 o 
   3  -5   9       78.24      100.16     13.38 o 
   4  -5   9       21.49       20.89      7.33 o 
   5  -5   9       59.91       89.03     19.38 o 
   6  -5   9       30.88        8.23     13.75 o 
  -5  -4   9      295.51      217.41     21.13 o 
  -4  -4   9      387.81      296.85     22.88 o 
  -3  -4   9      401.97      389.76     25.13 o 
  -2  -4   9       27.49       60.52     13.17 o 
  -1  -4   9       94.48       96.26     14.84 o 
   0  -4   9      123.69      124.65     13.21 o 
   1  -4   9      274.19      241.42     17.52 o 
   2  -4   9      511.77      530.30     18.27 o 
   3  -4   9      104.02      111.91     13.21 o 
   4  -4   9      134.73      125.32     13.66 o 
   5  -4   9       17.70        5.48      7.43 o 
   6  -4   9      114.68      187.31     28.28 o 
  -5  -3   9      169.95      156.74     22.14 o 
  -4  -3   9      392.59      438.63     26.30 o 
  -3  -3   9      309.26      328.93     21.87 o 
  -2  -3   9      600.63      672.04     30.18 o 
  -1  -3   9      480.36      405.49     22.18 o 
   0  -3   9        3.96        0.12      5.52 o 
   1  -3   9        3.60        9.21      6.14 o 
   2  -3   9      113.17      118.73      9.25 o 
   3  -3   9        0.01       -2.21      4.72 o 
   4  -3   9        3.07       -0.96      5.38 o 
   5  -3   9      117.27      183.20     18.08 o 
   6  -3   9      105.72      111.79     21.48 o 
  -6  -2   9        8.62       -1.13     11.23 o 
  -5  -2   9        0.00       -7.50      7.50 o 
  -4  -2   9       41.89       47.78     12.35 o 
  -3  -2   9       70.50       43.97     11.58 o 
  -2  -2   9      357.42      320.07     19.42 o 
  -1  -2   9      770.15      714.42     28.98 o 
   0  -2   9      491.16      507.57     23.46 o 
   1  -2   9      302.79      338.78     12.43 o 
   2  -2   9      151.90      142.49      9.10 o 
   3  -2   9       38.77       48.07      7.90 o 
   4  -2   9      461.00      450.94     19.18 o 
   5  -2   9       59.82       89.24     12.89 o 
   6  -2   9       28.94       21.33      9.41 o 
  -5  -1   9      160.97      183.38     20.43 o 
  -4  -1   9       10.28       15.89      9.13 o 
  -3  -1   9      146.65      132.89     12.66 o 
  -2  -1   9       23.64       26.38      8.43 o 
  -1  -1   9       33.45       40.67      9.09 o 
   0  -1   9      604.02      676.70     27.07 o 
   1  -1   9       99.62       99.36      6.67 o 
   2  -1   9       20.71       35.77     11.17 o 
   3  -1   9       13.15       18.65      6.30 o 
   4  -1   9        0.22       -0.99      5.22 o 
   5  -1   9       82.81       91.59     28.14 o 
   6  -1   9       11.27        4.84      8.46 o 
   7  -1   9        1.66       -1.42      9.14 o 
  -6   0   9        0.07       -1.63     10.02 o 
  -4   0   9      230.02      231.16     16.43 o 
  -3   0   9      272.11      255.98     16.31 o 
  -2   0   9      360.52      338.18     18.37 o 
  -1   0   9       92.79      112.61     10.80 o 
   0   0   9      291.10      340.97     18.57 o 
   1   0   9       21.94       57.92      4.86 o 
   2   0   9      305.47      247.84      8.13 o 
   3   0   9      144.20      102.82      9.54 o 
   4   0   9      131.32       91.49     11.64 o 
   5   0   9       41.10       25.46     10.93 o 
   6   0   9      143.79      148.64     29.35 o 
   7   0   9        4.74       -3.15      9.36 o 
  -6   1   9        1.76      -10.22     10.22 o 
  -5   1   9        6.82        4.16      9.87 o 
  -4   1   9       86.35       89.47     21.77 o 
  -3   1   9       97.27      119.60     13.56 o 
  -2   1   9       70.41       77.07     10.92 o 
  -1   1   9      630.89      600.72     24.12 o 
   0   1   9       16.43       22.62      7.72 o 
   1   1   9        6.62        1.43      2.36 o 
   2   1   9      502.66      491.62      9.59 o 
   3   1   9       45.55       50.26      8.09 o 
   4   1   9        0.23        2.98      5.25 o 
   5   1   9        0.01       -3.89      6.56 o 
   6   1   9       34.68       15.47      9.83 o 
   7   1   9       44.51       48.43     13.25 o 
  -6   2   9       79.10       60.60     15.50 o 
  -5   2   9       43.12       52.25     13.79 o 
  -4   2   9      352.95      334.60     23.35 o 
  -3   2   9       26.87       23.44      8.90 o 
  -2   2   9       92.97       93.47      7.93 o 
  -1   2   9       40.08       45.73     10.97 o 
   0   2   9       10.25        0.10      2.10 o 
   1   2   9      242.54      216.54     12.16 o 
   2   2   9       29.31       25.19      3.91 o 
   3   2   9      133.36      134.20     10.31 o 
   4   2   9      113.82      117.14      9.26 o 
   5   2   9      130.49      150.62     10.16 o 
   6   2   9      160.67      177.31     14.01 o 
   7   2   9       55.25       91.07     26.22 o 
  -6   3   9       68.70       76.29     17.17 o 
  -5   3   9       33.48       44.55     14.61 o 
  -4   3   9        5.33        1.40      8.90 o 
  -3   3   9       58.79       99.21     16.78 o 
  -2   3   9       54.55       64.44      8.90 o 
  -1   3   9     1000.39      973.05     17.69 o 
   0   3   9      148.18      158.62      6.37 o 
   1   3   9      228.03      211.54     15.14 o 
   2   3   9      281.98      294.53     10.75 o 
   3   3   9        2.22        2.92      4.32 o 
   4   3   9       66.09       66.74     10.22 o 
   5   3   9       20.68       10.70      5.68 o 
   6   3   9       31.40       26.67      7.64 o 
   7   3   9        8.98        4.97      9.02 o 
  -6   4   9       26.55       44.36     15.15 o 
  -5   4   9       15.73        1.71     10.76 o 
  -4   4   9      187.02      212.28     23.85 o 
  -3   4   9       50.41       69.49     14.26 o 
  -2   4   9      536.64      515.93     26.69 o 
  -1   4   9       73.97       76.77      6.67 o 
   0   4   9       32.93       27.08      5.16 o 
   1   4   9      391.83      385.18     10.85 o 
   2   4   9      152.40      130.26      8.76 o 
   3   4   9        1.09       -4.40      4.40 o 
   4   4   9        3.22       -1.39      5.83 o 
   5   4   9       91.24       86.33     12.62 o 
   6   4   9      107.11      108.71     13.26 o 
  -5   5   9      427.16      402.58     28.98 o 
  -4   5   9      670.36      746.85     37.91 o 
  -3   5   9       92.73      105.46     17.17 o 
  -2   5   9        2.71        2.76      4.42 o 
  -1   5   9      335.66      334.71     10.78 o 
   0   5   9      171.61      182.35      7.87 o 
   1   5   9        6.39        1.48      3.26 o 
   2   5   9       42.55       57.56      8.85 o 
   3   5   9        3.64       -2.81      4.82 o 
   4   5   9       13.19       18.65      7.36 o 
   5   5   9      133.80      155.84     16.97 o 
   6   5   9        2.86        0.27      9.71 o 
  -5   6   9       11.65       34.61     14.61 o 
  -4   6   9      133.42      101.27     19.23 o 
  -3   6   9       69.05       50.77     13.94 o 
  -2   6   9      374.53      348.87     15.63 o 
  -1   6   9      212.90      208.85     20.90 o 
   0   6   9      399.01      427.98     12.75 o 
   1   6   9      226.55      217.92      9.22 o 
   2   6   9      497.73      453.54     13.73 o 
   3   6   9      177.93      182.72     13.24 o 
   4   6   9       49.18       63.82     11.91 o 
   5   6   9        3.43       10.60     10.10 o 
   6   6   9       19.69       16.63     11.85 o 
  -5   7   9        5.35       20.66     14.14 o 
  -4   7   9        0.69        1.09     10.53 o 
  -3   7   9      337.54      357.75     26.26 o 
  -2   7   9        4.40        4.68      5.39 o 
  -1   7   9       53.69       59.75     13.91 o 
   0   7   9        1.46        2.29      4.71 o 
   1   7   9      119.04      117.54     12.10 o 
   2   7   9      395.45      341.64     15.68 o 
   3   7   9       22.72       21.09      9.79 o 
   4   7   9       95.05       88.02     16.00 o 
   5   7   9       40.47       39.43     13.13 o 
   6   7   9        8.45        3.07     10.76 o 
  -4   8   9      148.24      161.79     23.93 o 
  -3   8   9       64.43       63.69     10.81 o 
  -2   8   9       58.86       41.56     10.37 o 
  -1   8   9        1.86        0.52      9.56 o 
   0   8   9      339.71      362.38     16.18 o 
   1   8   9       73.48       59.69     11.69 o 
   2   8   9       41.56       59.63     12.43 o 
   3   8   9      194.01      184.39     16.78 o 
   4   8   9       29.28       11.11     10.25 o 
   5   8   9       11.02       20.66     11.96 o 
  -3   9   9       89.58      119.01     28.39 o 
  -2   9   9       59.65       52.33     10.32 o 
  -1   9   9        5.18       -4.20      5.51 o 
   0   9   9       60.36       76.69     10.96 o 
   1   9   9        9.84        4.04      7.81 o 
   2   9   9       49.99       39.31     11.11 o 
   3   9   9      107.02      107.17     17.60 o 
   4   9   9       30.14       24.04     12.04 o 
  -3  10   9       29.15       32.34     10.43 o 
  -2  10   9      238.22      218.35     30.82 o 
  -1  10   9       27.36       11.60      8.08 o 
   0  10   9       74.34       84.51     12.15 o 
   1  10   9      161.65      143.53     16.04 o 
   2  10   9      102.34      128.77     18.37 o 
   3  10   9       25.93       25.95     11.81 o 
   4  10   9        5.20       -6.25      9.67 o 
  -1  11   9        7.77        0.78      7.46 o 
   0  11   9       25.60       27.97     13.17 o 
   1  11   9        8.04       17.56      9.87 o 
   2  11   9        0.02       -4.54      8.08 o 
   0  -9  10        6.71       -8.31     10.88 o 
   1  -9  10       51.55       33.10     14.02 o 
  -2  -8  10      122.85      121.19     22.34 o 
  -1  -8  10        2.82       -4.08      9.87 o 
   0  -8  10        8.61        9.91     10.88 o 
   1  -8  10        7.80        1.09      8.78 o 
   2  -8  10       53.64       52.59     15.15 o 
  -3  -7  10       67.13       54.34     16.51 o 
  -2  -7  10       10.55        3.42      9.56 o 
  -1  -7  10      120.72      102.90     18.45 o 
   0  -7  10       86.16       90.43     17.17 o 
   1  -7  10      272.68      270.94     21.05 o 
   2  -7  10        0.03        0.35      9.36 o 
   3  -7  10       20.83        6.56      9.01 o 
   4  -7  10       10.41        3.26     13.56 o 
  -4  -6  10       68.12       68.87     18.06 o 
  -3  -6  10       14.48        8.23     11.26 o 
  -2  -6  10      233.14      254.82     22.10 o 
  -1  -6  10       96.28       66.97     15.11 o 
   0  -6  10       47.91       56.36     14.18 o 
   1  -6  10      147.50      150.40     15.77 o 
   2  -6  10        9.49       27.50      9.94 o 
   3  -6  10       81.39       56.09     13.60 o 
   4  -6  10      137.36      220.13     26.57 o 
   5  -6  10       11.44        7.61     13.36 o 
  -4  -5  10       16.46       29.72     12.90 o 
  -3  -5  10       45.58       42.57     14.29 o 
  -2  -5  10        5.84        3.85      9.48 o 
  -1  -5  10      139.58      111.40     17.32 o 
   0  -5  10       18.01        8.23      8.04 o 
   1  -5  10      675.95      618.36     29.87 o 
   2  -5  10      213.76      196.67     17.40 o 
   3  -5  10      643.19      594.49     21.78 o 
   4  -5  10      140.03      168.30     15.44 o 
   5  -5  10       48.68       97.27     21.01 o 
  -5  -4  10       20.39       42.22     15.58 o 
  -4  -4  10        1.44        2.80     10.29 o 
  -3  -4  10      182.45      174.10     21.64 o 
  -2  -4  10       16.45       16.24     10.22 o 
  -1  -4  10      449.63      436.45     24.98 o 
   0  -4  10     1363.40     1568.17     50.38 o 
   1  -4  10      219.36      241.53     18.10 o 
   2  -4  10      219.81      243.16     18.68 o 
   3  -4  10      244.16      254.50     14.01 o 
   4  -4  10        0.96       -6.32      7.40 o 
   5  -4  10       98.84      130.39     35.48 o 
   6  -4  10      109.68      108.22     22.49 o 
  -5  -3  10       28.78       19.85     12.12 o 
  -4  -3  10        1.92        2.80      9.71 o 
  -3  -3  10       27.78       38.96     12.31 o 
  -2  -3  10      153.18      180.39     16.47 o 
  -1  -3  10     1686.38     1673.13     51.70 o 
   0  -3  10     1281.04     1406.15     45.76 o 
   1  -3  10      830.14      768.22     32.20 o 
   2  -3  10      669.18      640.73     29.75 o 
   3  -3  10        0.35       -4.38      4.64 o 
   4  -3  10       65.55       48.84      9.81 o 
   5  -3  10        0.20       -1.42      7.52 o 
   6  -3  10        4.27        6.00      8.49 o 
  -5  -2  10       38.64       56.71     15.19 o 
  -4  -2  10        4.92        2.41      8.66 o 
  -3  -2  10       10.40       -6.18      7.77 o 
  -2  -2  10      184.75      127.60     16.12 o 
  -1  -2  10      125.99      113.54     15.46 o 
   0  -2  10      543.48      559.82     26.14 o 
   1  -2  10       75.59       66.50     12.43 o 
   2  -2  10       96.60       98.51      8.73 o 
   3  -2  10        0.99       -3.35      4.90 o 
   4  -2  10      383.67      419.09     21.33 o 
   5  -2  10        2.16       -1.86      7.53 o 
   6  -2  10        8.89       12.51      9.35 o 
  -5  -1  10      155.92      164.62     16.66 o 
  -4  -1  10      610.48      601.50     28.98 o 
  -3  -1  10      156.72      138.13     13.98 o 
  -2  -1  10       54.04       65.18     12.90 o 
  -1  -1  10        1.86        3.38      5.79 o 
   0  -1  10       62.30       69.72     11.85 o 
   1  -1  10       79.97      111.33     14.99 o 
   2  -1  10        1.55       -0.61      4.01 o 
   3  -1  10       38.93       27.10      7.04 o 
   4  -1  10        0.06       -2.77      5.79 o 
   5  -1  10        7.23       11.92      8.22 o 
   6  -1  10       33.71       31.17     10.22 o 
  -4   0  10      421.61      384.71     21.71 o 
  -3   0  10      573.15      539.85     25.40 o 
  -2   0  10       22.43       42.07      9.71 o 
  -1   0  10       66.44       64.79     11.07 o 
   0   0  10        0.30        2.10      5.44 o 
   1   0  10      117.04      139.61     13.05 o 
   2   0  10      103.45      113.50      8.75 o 
   3   0  10        4.22        3.45      5.29 o 
   4   0  10      194.11      195.17     13.46 o 
   5   0  10        7.07       22.39      8.75 o 
   6   0  10      143.34      209.62     20.08 o 
  -5   1  10      176.92      226.62     20.66 o 
  -4   1  10        0.16       -4.62      7.92 o 
  -3   1  10       17.23       12.44      5.92 o 
  -2   1  10      266.95      250.70     16.55 o 
  -1   1  10      450.92      459.45     21.99 o 
   0   1  10      199.88      202.41     10.37 o 
   1   1  10      520.81      575.86     12.60 o 
   2   1  10        7.82        6.96      3.12 o 
   3   1  10       12.59        8.15      4.73 o 
   4   1  10      228.72      199.89     19.44 o 
   5   1  10       16.22       16.79      8.43 o 
   6   1  10        0.03       -7.48      7.48 o 
  -5   2  10        0.45       -2.06      9.98 o 
  -4   2  10       42.83       55.27     14.57 o 
  -3   2  10        4.86        7.94      5.19 o 
  -2   2  10       14.92        8.42      5.27 o 
  -1   2  10      120.22      129.59     13.32 o 
   0   2  10       57.92       35.36      8.49 o 
   1   2  10       79.13       79.57      5.37 o 
   2   2  10       21.31       28.90      4.67 o 
   3   2  10      100.50       62.85     13.42 o 
   4   2  10      439.38      419.21     13.71 o 
   5   2  10        9.79        1.29      5.14 o 
   6   2  10        9.26        3.89      6.45 o 
  -5   3  10       19.90        9.05     12.94 o 
  -4   3  10       20.25       24.08     12.16 o 
  -3   3  10      118.92      111.13     18.10 o 
  -2   3  10       61.17       73.82     11.26 o 
  -1   3  10      306.33      276.73     12.64 o 
   0   3  10      630.14      716.56     14.61 o 
   1   3  10     1330.66     1391.73     22.80 o 
   2   3  10       14.49       17.32      3.96 o 
   3   3  10       70.56       53.56      8.59 o 
   4   3  10       17.01       10.07      4.59 o 
   5   3  10        3.84        1.23      4.67 o 
   6   3  10        4.51        1.32      6.15 o 
  -5   4  10       88.26      111.13     19.77 o 
  -4   4  10      564.19      545.37     32.36 o 
  -3   4  10      719.45      786.75     37.45 o 
  -2   4  10       14.54       26.76      9.87 o 
  -1   4  10       22.42       28.82      6.51 o 
   0   4  10       23.14       32.88      4.64 o 
   1   4  10      130.94      134.79      7.42 o 
   2   4  10      614.09      656.52     15.49 o 
   3   4  10        0.09       -2.90      4.79 o 
   4   4  10       74.57       59.78     12.90 o 
   5   4  10       25.08       29.14      8.90 o 
   6   4  10      103.11      100.82     15.54 o 
  -5   5  10       70.33       61.37     17.56 o 
  -4   5  10      248.05      249.73     22.84 o 
  -3   5  10      617.60      627.06     33.68 o 
  -2   5  10     1562.29     1688.66     54.58 o 
  -1   5  10     1131.48     1071.65     25.86 o 
   0   5  10      203.43      185.98     10.70 o 
   1   5  10      361.24      345.52     11.19 o 
   2   5  10        0.83        2.49      3.77 o 
   3   5  10        0.72       -3.73      5.32 o 
   4   5  10        4.18        1.45      6.34 o 
   5   5  10       29.69       25.75     15.01 o 
   6   5  10        3.32        4.51     10.37 o 
  -5   6  10       97.59      125.70     21.71 o 
  -4   6  10        7.85       22.14     12.24 o 
  -3   6  10        6.19        9.13      9.83 o 
  -2   6  10        0.08       -1.09      7.92 o 
  -1   6  10        2.85       -2.85      4.11 o 
   0   6  10      305.92      287.46     10.84 o 
   1   6  10        2.98       -0.85      3.62 o 
   2   6  10      247.33      252.85     10.56 o 
   3   6  10       52.24       73.06     10.92 o 
   4   6  10       43.39       46.12      9.69 o 
   5   6  10        8.81        2.95      9.56 o 
   6   6  10        1.09       -7.34      9.91 o 
  -4   7  10        3.44       -6.60     11.77 o 
  -3   7  10       44.81       61.65     15.50 o 
  -2   7  10       21.66       29.02     11.65 o 
  -1   7  10       62.39       50.99      8.44 o 
   0   7  10        0.19       -4.30      4.30 o 
   1   7  10      441.41      459.66     14.62 o 
   2   7  10        0.14       -1.77      5.46 o 
   3   7  10      102.86      135.20     14.35 o 
   4   7  10      129.76      160.97     16.94 o 
   5   7  10      105.56      135.22     21.09 o 
  -4   8  10      108.39      110.32     21.91 o 
  -3   8  10        6.19        2.41      9.52 o 
  -2   8  10       33.92       29.45      8.21 o 
  -1   8  10       29.68       29.16      7.70 o 
   0   8  10      325.42      321.50     15.42 o 
   1   8  10        6.76       -1.31      4.69 o 
   2   8  10      278.63      258.08     18.45 o 
   3   8  10      223.20      227.16     18.88 o 
   4   8  10       87.18      105.31     18.84 o 
   5   8  10      103.39      113.42     19.77 o 
  -3   9  10        7.29        5.17     12.16 o 
  -2   9  10        0.01       -5.82      6.30 o 
  -1   9  10        0.82       -3.22      5.93 o 
   0   9  10       18.37        3.23      5.98 o 
   1   9  10        9.51        3.47      6.05 o 
   2   9  10        3.62       -3.46      7.96 o 
   3   9  10        5.67       -7.26      7.34 o 
   4   9  10       17.51       14.37     11.46 o 
  -2  10  10      165.14      200.15     28.49 o 
  -1  10  10        6.04        2.03      7.32 o 
   0  10  10        4.72        9.27      7.35 o 
   1  10  10        3.08       -1.17      7.38 o 
   2  10  10      141.55      140.65     19.69 o 
   3  10  10        1.17       -7.73      7.92 o 
   0  11  10       60.46       55.04     14.33 o 
   1  11  10       31.75        6.95      9.56 o 
  -1  -8  11        0.15       -2.18     10.60 o 
   0  -8  11        0.66       -9.52      9.52 o 
   1  -8  11        4.59       -0.12      9.44 o 
   2  -8  11       61.46       45.60     15.46 o 
  -2  -7  11        5.06       15.07     12.04 o 
  -1  -7  11       31.49       19.54     11.54 o 
   0  -7  11       24.41       20.94     12.62 o 
   1  -7  11      114.03      117.54     19.15 o 
   2  -7  11        3.72       -8.20      8.20 o 
   3  -7  11       35.22       37.13     12.86 o 
  -3  -6  11       14.65       13.87     11.89 o 
  -2  -6  11        0.38       -9.01      9.01 o 
  -1  -6  11      104.03       68.52     15.62 o 
   0  -6  11      136.33      101.73     17.64 o 
   1  -6  11      119.41      122.32     18.37 o 
   2  -6  11      263.06      275.40     21.83 o 
   3  -6  11        3.31       -1.36      8.82 o 
   4  -6  11        8.20       18.49     11.77 o 
  -4  -5  11        3.32       11.85     12.31 o 
  -3  -5  11       46.19       25.71     12.86 o 
  -2  -5  11      125.98      163.26     21.83 o 
  -1  -5  11       41.71       53.99     14.10 o 
   0  -5  11        5.51       13.94      9.52 o 
   1  -5  11       20.33       11.96      9.44 o 
   2  -5  11       17.97       13.63      9.94 o 
   3  -5  11      512.10      551.55     30.49 o 
   4  -5  11      100.75      101.97     18.06 o 
   5  -5  11       68.24       65.72     19.46 o 
  -4  -4  11       11.36       -2.18     10.37 o 
  -3  -4  11        5.54        8.62     11.11 o 
  -2  -4  11      734.86      734.46     35.27 o 
  -1  -4  11        9.53       18.37      9.87 o 
   0  -4  11      151.87      113.77     17.21 o 
   1  -4  11      741.03      782.43     34.53 o 
   2  -4  11      112.93       93.30     16.12 o 
   3  -4  11       98.32       82.35     16.70 o 
   4  -4  11       66.39       66.60     11.11 o 
   5  -4  11        4.96        7.22      8.64 o 
  -4  -3  11        0.05       -5.87      9.21 o 
  -3  -3  11        9.10       11.77      9.32 o 
  -2  -3  11      133.84      125.70     17.48 o 
  -1  -3  11        4.71       12.39      9.17 o 
   0  -3  11       31.80       23.42      9.48 o 
   1  -3  11      368.60      412.10     24.59 o 
   2  -3  11      454.70      429.93     25.29 o 
   3  -3  11      112.75       93.19     16.70 o 
   4  -3  11      151.36      160.88     13.71 o 
   5  -3  11      166.03      192.99     16.28 o 
   6  -3  11       53.54       56.25     12.80 o 
  -5  -2  11       12.24        6.33     10.68 o 
  -4  -2  11        4.24        2.25     10.14 o 
  -3  -2  11       13.38       13.71      9.32 o 
  -2  -2  11      544.00      537.37     27.77 o 
  -1  -2  11      132.43      136.15     14.06 o 
   0  -2  11      263.61      281.15     19.46 o 
   1  -2  11      618.93      660.70     30.69 o 
   2  -2  11      232.50      175.46     16.51 o 
   3  -2  11       95.87       85.96     16.20 o 
   4  -2  11      202.69      233.84     15.77 o 
   5  -2  11       13.97       14.00     11.81 o 
   6  -2  11        0.00        6.88      9.50 o 
  -4  -1  11        0.19        1.75      9.40 o 
  -3  -1  11        0.23        3.30      7.89 o 
  -2  -1  11     1323.52     1393.84     46.03 o 
  -1  -1  11      496.54      554.38     26.72 o 
   0  -1  11       22.12       11.03      8.39 o 
   1  -1  11      213.87      222.19     17.40 o 
   2  -1  11       21.26       53.26     12.47 o 
   3  -1  11        0.94       -1.71      4.71 o 
   4  -1  11        4.57        6.07      6.65 o 
   5  -1  11        6.49        2.67      7.05 o 
   6  -1  11        1.74        1.07      8.77 o 
  -5   0  11       22.93       19.15     11.26 o 
  -4   0  11       22.63       24.90     10.64 o 
  -3   0  11      219.66      216.71     17.40 o 
  -2   0  11      135.53      133.70     13.28 o 
  -1   0  11      666.89      587.01     27.04 o 
   0   0  11      389.45      382.42     22.14 o 
   1   0  11        9.50        4.12      6.64 o 
   2   0  11      179.27      184.35     16.90 o 
   3   0  11       56.59       46.06     15.69 o 
   4   0  11      130.70      156.88     15.29 o 
   5   0  11        8.04        6.70      7.49 o 
   6   0  11       57.71       50.62     12.61 o 
  -5   1  11      113.67      108.92     19.81 o 
  -4   1  11        0.02       12.66     10.72 o 
  -3   1  11       33.94       19.79      9.38 o 
  -2   1  11       47.10       69.48     20.55 o 
  -1   1  11      278.91      326.55     14.27 o 
   0   1  11      313.61      303.77     13.19 o 
   1   1  11       21.47       11.38      4.81 o 
   2   1  11       92.15      115.27      6.42 o 
   3   1  11       14.09       15.15      4.38 o 
   4   1  11       41.49       56.01     15.77 o 
   5   1  11       44.99       50.73     10.82 o 
   6   1  11        9.79       11.34     14.49 o 
  -5   2  11        7.53       18.99     11.07 o 
  -4   2  11      104.17      108.45     18.41 o 
  -3   2  11       21.32       22.49     10.41 o 
  -2   2  11      244.27      241.75     12.61 o 
  -1   2  11       20.86       12.54     11.58 o 
   0   2  11      457.53      478.68     17.89 o 
   1   2  11        9.29       10.83      4.96 o 
   2   2  11        8.38        4.40      4.58 o 
   3   2  11        0.63       -2.63      3.50 o 
   4   2  11      272.63      321.23     12.24 o 
   5   2  11        8.15        2.63      5.24 o 
   6   2  11       38.78       28.76      9.47 o 
  -5   3  11       16.71       22.92     14.02 o 
  -4   3  11        0.18        4.00     11.15 o 
  -3   3  11       20.95       21.71     12.24 o 
  -2   3  11      203.31      184.97     11.25 o 
  -1   3  11        1.37        3.19      4.79 o 
   0   3  11      375.35      385.52     15.21 o 
   1   3  11      158.87      151.08      7.03 o 
   2   3  11      156.99      135.36     23.71 o 
   3   3  11      165.52      144.28     18.82 o 
   4   3  11        3.27       -3.87      5.78 o 
   5   3  11      104.15      108.61     10.41 o 
   6   3  11       33.49       31.30      8.18 o 
  -5   4  11       81.42       74.08     17.01 o 
  -4   4  11        0.07        8.00     10.49 o 
  -3   4  11      270.91      307.37     24.08 o 
  -2   4  11        1.10        1.20      8.39 o 
  -1   4  11       94.14       91.72     14.68 o 
   0   4  11      519.77      485.47     17.57 o 
   1   4  11       40.20       39.85      5.61 o 
   2   4  11      174.08      189.74     11.06 o 
   3   4  11        0.98       -2.07      5.03 o 
   4   4  11        3.82        7.22      6.70 o 
   5   4  11       51.33       48.93     11.54 o 
   6   4  11      110.19      125.28     16.09 o 
  -5   5  11        5.61        0.04     12.04 o 
  -4   5  11       27.11       39.62     14.68 o 
  -3   5  11        2.45        1.05      8.90 o 
  -2   5  11        6.62       44.28     13.17 o 
  -1   5  11      644.12      622.44     30.30 o 
   0   5  11      629.20      628.79     20.91 o 
   1   5  11      530.46      489.59     18.13 o 
   2   5  11     1392.55     1617.26     36.38 o 
   3   5  11      345.24      322.73     16.13 o 
   4   5  11       68.56      122.08     20.04 o 
   5   5  11       10.69        3.06      8.28 o 
   6   5  11        3.88       -8.39      8.86 o 
  -4   6  11        1.08       11.19     11.03 o 
  -3   6  11       18.73       13.98     11.58 o 
  -2   6  11      306.52      310.52     23.77 o 
  -1   6  11      265.09      251.44     20.04 o 
   0   6  11      109.78      108.51      8.00 o 
   1   6  11       58.64       70.31      9.20 o 
   2   6  11        3.88       -4.89      4.89 o 
   3   6  11      150.89      155.53     36.18 o 
   4   6  11      200.35      251.10     25.33 o 
   5   6  11        6.40        3.41      8.19 o 
  -4   7  11        9.65       -4.16     12.62 o 
  -3   7  11       18.40       -7.38     10.06 o 
  -2   7  11        8.46       21.79     12.62 o 
  -1   7  11      101.27      133.86     19.62 o 
   0   7  11       87.06      114.60      9.96 o 
   1   7  11      159.51      141.53     19.03 o 
   2   7  11        2.70        4.24      6.17 o 
   3   7  11      185.60      197.39     14.73 o 
   4   7  11       14.70        9.96      7.88 o 
   5   7  11        8.06        8.70     11.11 o 
  -3   8  11        0.41       -2.99     10.53 o 
  -2   8  11       43.40       26.34     13.28 o 
  -1   8  11        0.98       -8.39      9.32 o 
   0   8  11      180.63      195.48     12.51 o 
   1   8  11       12.77        4.31      6.00 o 
   2   8  11        0.23       -4.64      5.76 o 
   3   8  11       15.22        8.31      8.62 o 
   4   8  11       12.82       28.47     12.62 o 
  -2   9  11        7.33        8.78     11.96 o 
  -1   9  11        0.13       -5.79      5.79 o 
   0   9  11       68.65       94.84     12.37 o 
   1   9  11        0.12        1.97      6.19 o 
   2   9  11        4.69       -0.74      8.20 o 
   3   9  11        3.02       -1.86      8.35 o 
   4   9  11        1.65       -8.12      8.12 o 
  -1  10  11       16.29       -0.20      7.88 o 
   0  10  11       36.19       25.77      8.55 o 
   1  10  11       16.05       10.99     10.41 o 
   2  10  11      123.92      149.12     20.43 o 
  -1  -7  12        3.91        8.93     11.58 o 
   0  -7  12       10.75        1.51     10.88 o 
   1  -7  12        0.47        1.71     10.18 o 
   2  -7  12        2.43       -2.02      9.59 o 
   3  -7  12       16.41       17.05     12.24 o 
  -2  -6  12        1.01       -5.59      8.93 o 
  -1  -6  12       73.18       60.67     15.77 o 
   0  -6  12      247.95      216.13     20.86 o 
   1  -6  12       30.18       13.21     10.10 o 
   2  -6  12       10.72        7.46      9.87 o 
   3  -6  12        0.10       -2.33      9.36 o 
   4  -6  12        1.17        6.29     11.34 o 
  -3  -5  12       47.54       37.95     14.10 o 
  -2  -5  12       41.77       25.91     11.77 o 
  -1  -5  12       10.59        7.42      9.91 o 
   0  -5  12       43.17       16.31     10.76 o 
   1  -5  12       15.65        9.40      9.32 o 
   2  -5  12       10.54       15.65      9.75 o 
   3  -5  12       19.09       -3.50      8.93 o 
   4  -5  12        4.72        2.25     11.58 o 
  -4  -4  12       83.86       89.03     18.80 o 
  -3  -4  12        7.70        4.16     10.68 o 
  -2  -4  12        2.18       -4.04      8.58 o 
  -1  -4  12       16.15        2.60      9.21 o 
   0  -4  12        3.89       -0.93      7.30 o 
   1  -4  12        1.34        0.82      7.81 o 
   2  -4  12      496.50      534.53     30.03 o 
   3  -4  12       79.71       75.98     16.00 o 
   4  -4  12       33.67       -2.52      9.94 o 
   5  -4  12      187.46      103.83     20.78 o 
  -4  -3  12        4.51       -2.25     10.33 o 
  -3  -3  12       31.39       16.82     11.73 o 
  -2  -3  12        5.66        9.21      9.98 o 
  -1  -3  12        1.31       -4.78      8.16 o 
   0  -3  12       11.55       -3.15      7.19 o 
   1  -3  12       78.94       83.48     15.46 o 
   2  -3  12      110.84       88.68     16.24 o 
   3  -3  12       94.12      108.45     18.68 o 
   4  -3  12        0.08        7.22      9.40 o 
   5  -3  12      147.93      175.26     17.80 o 
  -4  -2  12       61.90       40.36     12.74 o 
  -3  -2  12       32.31       27.81     10.64 o 
  -2  -2  12       74.66       69.57     14.37 o 
  -1  -2  12      117.41      161.94     19.19 o 
   0  -2  12       83.07      104.22     16.00 o 
   1  -2  12      130.96       93.81     16.04 o 
   2  -2  12      244.58      258.39     20.47 o 
   3  -2  12        0.72        2.80      8.93 o 
   4  -2  12        2.28       -1.05     10.64 o 
   5  -2  12       67.43       70.43     14.22 o 
  -4  -1  12       56.87       45.95     13.87 o 
  -3  -1  12       68.50      124.81     18.45 o 
  -2  -1  12      238.13      233.88     18.84 o 
  -1  -1  12        1.35        3.65      8.43 o 
   0  -1  12       89.12       85.73     15.54 o 
   1  -1  12      597.90      582.97     29.48 o 
   2  -1  12      660.65      789.19     36.20 o 
   3  -1  12       50.18       28.86     12.78 o 
   4  -1  12        0.00       11.36     12.45 o 
   5  -1  12       39.45       27.85     13.36 o 
   6  -1  12        8.66       21.70     10.44 o 
  -5   0  12       84.22       83.48     18.45 o 
  -4   0  12       19.38       19.77     10.68 o 
  -3   0  12        1.06       -6.76      7.96 o 
  -2   0  12      518.54      564.60     27.77 o 
  -1   0  12       40.02       51.31     12.24 o 
   0   0  12      270.45      302.28     20.63 o 
   1   0  12      669.55      670.64     31.70 o 
   2   0  12       74.39       73.80     15.19 o 
   3   0  12      262.06      267.29     22.76 o 
   4   0  12        1.58       10.81     10.37 o 
   5   0  12       12.06       27.99     10.56 o 
   6   0  12       36.04       44.10     12.34 o 
  -5   1  12       15.47       17.71     12.90 o 
  -4   1  12       35.01       16.97     11.50 o 
  -3   1  12       68.97       95.26     11.77 o 
  -2   1  12       45.77       48.41      9.00 o 
  -1   1  12      203.50      206.76     12.15 o 
   0   1  12       13.09       15.99      5.97 o 
   1   1  12      372.18      319.56     13.96 o 
   2   1  12       52.76       78.04     15.23 o 
   3   1  12        3.79       -2.46      3.89 o 
   4   1  12       23.82        8.35      5.37 o 
   5   1  12       14.04       11.17      6.14 o 
   6   1  12        4.34       10.36      6.75 o 
  -5   2  12        4.01       -7.65     10.72 o 
  -4   2  12        5.12       -2.49     10.41 o 
  -3   2  12        1.06       -5.83      9.36 o 
  -2   2  12        1.54        9.43      6.18 o 
  -1   2  12        3.19        1.51      5.49 o 
   0   2  12      514.19      522.83     18.29 o 
   1   2  12      193.26      205.24     11.83 o 
   2   2  12      102.97      110.01     18.33 o 
   3   2  12       27.70       20.36     11.23 o 
   4   2  12      244.94      239.18     10.70 o 
   5   2  12       13.78       13.22      6.46 o 
   6   2  12       32.49       18.92      7.76 o 
  -4   3  12        9.52       13.79     10.60 o 
  -3   3  12      172.05      214.85     20.86 o 
  -2   3  12       22.98       29.28      7.75 o 
  -1   3  12      213.08      236.09     12.94 o 
   0   3  12       41.60       51.67      8.73 o 
   1   3  12        2.82       -4.57      4.57 o 
   2   3  12       21.17       24.39     11.26 o 
   3   3  12        0.28       -4.07      5.44 o 
   4   3  12       45.82       30.52      9.02 o 
   5   3  12       20.67        4.30      5.90 o 
   6   3  12       41.88       23.04      7.49 o 
  -4   4  12        1.35       -9.09      9.75 o 
  -3   4  12       71.09       60.21     15.62 o 
  -2   4  12      484.12      449.54     27.93 o 
  -1   4  12       24.50       20.61      6.66 o 
   0   4  12      274.98      248.23     13.32 o 
   1   4  12      342.26      313.22     14.61 o 
   2   4  12       38.96       40.15     10.00 o 
   3   4  12      285.93      320.13     16.06 o 
   4   4  12      174.85      179.51     16.04 o 
   5   4  12        1.45       -3.98      7.35 o 
   6   4  12      114.74      149.26     17.72 o 
  -4   5  12       15.81       17.44     13.21 o 
  -3   5  12        2.22       -7.07     10.92 o 
  -2   5  12       13.44       16.47     11.07 o 
  -1   5  12        0.20       -6.45      6.45 o 
   0   5  12       83.84      102.46     11.28 o 
   1   5  12       42.07       42.60     15.32 o 
   2   5  12      342.71      355.73     15.96 o 
   3   5  12      393.71      420.25     27.73 o 
   4   5  12      596.68      629.26     25.04 o 
   5   5  12      183.75      191.21     16.26 o 
  -4   6  12       20.56       12.35     13.36 o 
  -3   6  12       41.49       40.48     15.54 o 
  -2   6  12      163.88      269.93     27.89 o 
  -1   6  12        1.23       -2.80      8.47 o 
   0   6  12       62.27       93.89     15.42 o 
   1   6  12      135.29      120.61      8.50 o 
   2   6  12      125.62      158.21     12.09 o 
   3   6  12       29.59       40.77      9.62 o 
   4   6  12      178.21      230.56     34.05 o 
   5   6  12       35.30       18.37      9.70 o 
  -3   7  12        0.82      -11.19     11.19 o 
  -2   7  12       37.02       28.63     13.21 o 
  -1   7  12       60.72       47.86     13.52 o 
   0   7  12       21.42       17.32     10.84 o 
   1   7  12      122.17      113.57     11.75 o 
   2   7  12       50.34       53.54     10.78 o 
   3   7  12        0.00       -4.36      6.64 o 
   4   7  12        0.04       -5.83      6.67 o 
  -3   8  12        2.21        3.92     12.35 o 
  -2   8  12       74.14       55.55     16.90 o 
  -1   8  12       65.25       45.37     14.22 o 
   0   8  12      100.99      143.45     20.59 o 
   1   8  12       10.41        6.94      6.06 o 
   2   8  12        2.02        3.65      6.58 o 
   3   8  12       14.17        8.01      8.34 o 
   4   8  12      125.30      154.79     21.91 o 
  -2   9  12        0.50       -6.84     11.50 o 
  -1   9  12       24.17       30.03     13.40 o 
   0   9  12        4.21        2.52     10.37 o 
   1   9  12        6.77       -0.77      6.39 o 
   2   9  12        0.47        5.79      8.58 o 
   3   9  12       17.58       13.40     10.02 o 
   0  10  12      192.73      208.18     15.88 o 
   1  10  12       14.96       10.80     10.22 o 
  -1  -6  13      174.77      211.43     26.57 o 
   0  -6  13        2.46        6.72     11.15 o 
   1  -6  13       53.54       41.02     14.29 o 
   2  -6  13       21.53        7.89     11.26 o 
   3  -6  13       40.00       27.62     13.52 o 
  -2  -5  13        9.76       28.39     13.79 o 
  -1  -5  13       43.90       46.61     14.37 o 
   0  -5  13        0.32       -4.62      7.77 o 
   1  -5  13       81.93       91.48     18.22 o 
   2  -5  13        7.88       19.85     11.46 o 
   3  -5  13        3.24        1.71      9.71 o 
   4  -5  13        0.00       -6.76     10.57 o 
  -3  -4  13        0.36        3.92      8.74 o 
  -2  -4  13        6.45       -5.87      8.93 o 
  -1  -4  13       15.16       33.99     12.35 o 
   0  -4  13      126.47      110.39     18.18 o 
   1  -4  13        0.26       -0.04      8.35 o 
   2  -4  13       55.24       29.33     12.16 o 
   3  -4  13        5.42       -3.77      9.09 o 
   4  -4  13        1.86       -2.60     10.68 o 
  -3  -3  13       30.27       29.33     13.48 o 
  -2  -3  13        0.48       -0.58      9.28 o 
  -1  -3  13       21.82       11.58     10.41 o 
   0  -3  13        0.42       -3.22      6.99 o 
   1  -3  13        5.50        2.99      8.78 o 
   2  -3  13       15.28       23.35     10.57 o 
   3  -3  13       66.97       66.23     16.12 o 
   4  -3  13       48.60       33.33     13.79 o 
   5  -3  13       11.97        1.63     12.59 o 
  -4  -2  13       86.98       87.24     16.78 o 
  -3  -2  13       21.09       19.27     12.35 o 
  -2  -2  13       77.67      129.51     18.88 o 
  -1  -2  13       18.11       14.49      9.87 o 
   0  -2  13       80.76      104.88     17.44 o 
   1  -2  13       57.87       49.95     13.79 o 
   2  -2  13       10.60        0.08      8.55 o 
   3  -2  13        7.86        2.95      9.59 o 
   4  -2  13        2.82       -0.23     10.72 o 
   5  -2  13       12.93       14.45     14.95 o 
  -4  -1  13       19.65       31.70     13.71 o 
  -3  -1  13       13.88        4.47      9.98 o 
  -2  -1  13      119.50      170.37     16.82 o 
  -1  -1  13        8.44       22.92     10.76 o 
   0  -1  13      988.57     1097.15     43.12 o 
   1  -1  13        0.93       -0.04      7.57 o 
   2  -1  13        9.57       27.62     12.39 o 
   3  -1  13       88.71      120.03     19.85 o 
   4  -1  13      154.02      156.08     23.54 o 
   5  -1  13       75.64       85.34     21.95 o 
  -4   0  13        6.99        7.96     11.07 o 
  -3   0  13      123.33      122.63     19.23 o 
  -2   0  13      114.52      160.23     20.08 o 
  -1   0  13       15.27       37.10     12.47 o 
   0   0  13       13.95       21.99     10.64 o 
   1   0  13       23.60       22.76     10.41 o 
   2   0  13       40.77       70.42     15.96 o 
   3   0  13      720.67      890.19     42.73 o 
   4   0  13       84.68      134.48     23.19 o 
   5   0  13       11.03       11.39     15.67 o 
  -4   1  13        0.30       -2.99     10.22 o 
  -3   1  13      389.88      387.52     18.03 o 
  -2   1  13      312.32      283.25     15.02 o 
  -1   1  13       13.26       11.22      6.94 o 
   0   1  13       10.67        3.22      5.75 o 
   1   1  13        1.66        0.56      5.37 o 
   2   1  13      145.17      147.45     20.74 o 
   3   1  13       10.86       -0.82      9.91 o 
   4   1  13       88.90      113.23     21.56 o 
   5   1  13       19.77       16.53      5.96 o 
  -4   2  13       34.65       24.39     13.48 o 
  -3   2  13        7.03       11.03     12.55 o 
  -2   2  13      132.20      135.11     13.65 o 
  -1   2  13       66.74       95.93     11.58 o 
   0   2  13      783.42      911.46     38.55 o 
   1   2  13       31.58       26.50      7.09 o 
   2   2  13      164.35      190.14     23.93 o 
   3   2  13        8.14        9.71     11.42 o 
   4   2  13       22.77       30.46      6.37 o 
   5   2  13       19.97       12.04      6.16 o 
  -4   3  13        0.16      -11.07     11.07 o 
  -3   3  13      139.88      140.23     21.64 o 
  -2   3  13        0.17       -5.24      9.05 o 
  -1   3  13        0.42       -2.21      5.37 o 
   0   3  13       69.24       68.82     24.20 o 
   1   3  13       25.72       30.27      7.58 o 
   2   3  13        6.47       -1.51      9.75 o 
   3   3  13       10.35       11.96     11.46 o 
   4   3  13        4.86       -1.18      6.87 o 
   5   3  13       24.40        5.60      8.05 o 
  -4   4  13       39.81       18.80     15.34 o 
  -3   4  13      143.12      182.49     24.67 o 
  -2   4  13      210.84      236.44     25.95 o 
  -1   4  13       29.51       20.97      7.36 o 
   0   4  13        8.72       16.63     11.54 o 
   1   4  13       99.49      110.42     11.63 o 
   2   4  13      179.46      197.13     20.63 o 
   3   4  13       85.48       75.08     11.19 o 
   4   4  13      175.07      202.77     15.64 o 
   5   4  13      116.31      132.39     16.33 o 
  -4   5  13       28.69       17.71     14.33 o 
  -3   5  13       13.42       11.03     12.55 o 
  -2   5  13        3.78       -6.33      9.67 o 
  -1   5  13        7.26       -6.37      8.70 o 
   0   5  13      200.85      228.56     13.99 o 
   1   5  13       24.93       15.02      7.19 o 
   2   5  13      127.76      136.81     21.52 o 
   3   5  13        0.33        1.33      6.38 o 
   4   5  13        4.16        2.26      7.02 o 
   5   5  13       88.52       92.00     18.96 o 
  -3   6  13       27.08       21.17     12.97 o 
  -2   6  13       68.42       71.59     16.59 o 
  -1   6  13      171.98      144.34     20.47 o 
   0   6  13       35.67       53.41     13.21 o 
   1   6  13       86.08       99.54     12.35 o 
   2   6  13      145.57      204.75     26.65 o 
   3   6  13       68.91       56.10     10.68 o 
   4   6  13        0.06       -7.19      7.19 o 
  -3   7  13       41.33       62.69     17.91 o 
  -2   7  13        6.29       -4.08     10.49 o 
  -1   7  13        3.72       -8.58      9.94 o 
   0   7  13        7.99        8.39      9.71 o 
   1   7  13        0.87       -8.04      8.04 o 
   2   7  13        1.42       -2.44      6.08 o 
   3   7  13        9.75       16.52      7.98 o 
   4   7  13        3.13        0.95      8.64 o 
  -2   8  13       11.94        7.22     10.76 o 
  -1   8  13        2.01       -5.63     10.06 o 
   0   8  13        8.26        2.33     10.53 o 
   1   8  13       32.93       25.13     13.52 o 
   2   8  13      149.27      153.19     14.92 o 
   3   8  13        2.13       -7.29      7.42 o 
  -1   9  13       54.54       68.44     17.01 o 
   0   9  13        5.50      -10.80     10.80 o 
   1   9  13       15.49        0.27     11.89 o 
   2   9  13        0.98        4.39      9.32 o 
  -1  -5  14        4.60        8.43     11.03 o 
   0  -5  14       41.65       37.68     13.75 o 
   1  -5  14       10.68       13.63     11.69 o 
   2  -5  14        0.00        0.62      9.17 o 
   3  -5  14       32.26       53.41     16.97 o 
  -2  -4  14        7.19        8.39     12.16 o 
  -1  -4  14        0.50       -1.90      8.74 o 
   0  -4  14       46.72       54.61     14.26 o 
   1  -4  14        9.64       14.92     10.64 o 
   2  -4  14       13.68        8.70     10.37 o 
   3  -4  14        0.11        0.70     11.03 o 
  -3  -3  14       22.18       24.39     14.22 o 
  -2  -3  14        0.00        6.56      9.48 o 
  -1  -3  14      153.85      171.26     22.65 o 
   0  -3  14       35.68       43.51     13.75 o 
   1  -3  14       54.87       44.32     13.91 o 
   2  -3  14       26.80       39.74     12.86 o 
   3  -3  14       11.87       -5.13     10.37 o 
   4  -3  14        2.85       -6.06     11.61 o 
  -3  -2  14       26.73       20.43     12.74 o 
  -2  -2  14       11.07       22.26     12.70 o 
  -1  -2  14       13.99        0.19      9.44 o 
   0  -2  14       12.59       27.77     12.04 o 
   1  -2  14        6.24       -0.16      7.89 o 
   2  -2  14       49.84       59.47     14.49 o 
   3  -2  14        0.16        0.74      9.67 o 
   4  -2  14       37.69       25.91     14.29 o 
  -3  -1  14        1.34       -2.45     10.29 o 
  -2  -1  14        6.35       -0.39      9.36 o 
  -1  -1  14       52.90       44.67     12.82 o 
   0  -1  14        5.41        0.04      8.51 o 
   1  -1  14        5.39       19.62     10.14 o 
   2  -1  14      472.65      466.01     29.60 o 
   3  -1  14        7.99       -3.92      9.13 o 
   4  -1  14       56.20       39.54     15.11 o 
   5  -1  14       36.20       47.43     19.27 o 
  -3   0  14       60.73      100.88     16.78 o 
  -2   0  14      178.12      178.06     21.40 o 
  -1   0  14      449.11      386.61     25.29 o 
   0   0  14       29.97       32.43     11.69 o 
   1   0  14        0.88       -0.47      8.51 o 
   2   0  14      320.08      313.12     24.47 o 
   3   0  14       20.93       10.99     11.85 o 
   4   0  14      101.17      113.23     22.06 o 
   5   0  14       24.64       39.58     17.36 o 
  -3   1  14       26.07       14.88      7.93 o 
  -2   1  14        0.92        3.43      7.20 o 
  -1   1  14      143.52      124.61     26.84 o 
   0   1  14      325.51      338.15     22.26 o 
   1   1  14      290.96      311.76     23.38 o 
   2   1  14       14.33       36.01     13.32 o 
   3   1  14      122.08      190.14     26.14 o 
   4   1  14       67.13       43.16     16.90 o 
   5   1  14       85.97       62.27     20.04 o 
  -3   2  14       21.17       28.63     14.57 o 
  -2   2  14        0.23        9.63      7.69 o 
  -1   2  14       37.23       15.81      8.23 o 
   0   2  14       71.00       94.36     11.75 o 
   1   2  14       11.91       16.24     11.50 o 
   2   2  14      148.61      135.33     21.60 o 
   3   2  14       83.28       89.22     19.27 o 
   4   2  14       20.15        0.89     12.31 o 
   5   2  14        5.00       -3.46     12.90 o 
  -3   3  14       25.27       26.26     14.06 o 
  -2   3  14        0.03        0.31     11.03 o 
  -1   3  14        3.88        0.12      6.64 o 
   0   3  14      106.90      117.60     13.36 o 
   1   3  14       23.60       35.00     13.25 o 
   2   3  14        4.24        5.59     10.41 o 
   3   3  14       43.17       47.82     15.69 o 
   4   3  14        0.20      -10.02     11.03 o 
   5   3  14       13.80       16.42      9.14 o 
  -3   4  14        0.01       -9.21      9.21 o 
  -2   4  14        9.30        4.43      9.94 o 
  -1   4  14       47.65       21.36     11.03 o 
   0   4  14       97.66      135.92     14.45 o 
   1   4  14       27.40       24.28     12.47 o 
   2   4  14      249.24      207.31     21.95 o 
   3   4  14       11.65        6.91     11.89 o 
   4   4  14        5.58       14.10     13.94 o 
   5   4  14       45.76       39.95     11.58 o 
  -3   5  14       43.67       61.06     19.34 o 
  -2   5  14      112.83      126.94     20.55 o 
  -1   5  14        3.09        6.49      9.32 o 
   0   5  14        9.93       -0.35      6.75 o 
   1   5  14        2.58       -2.41      9.87 o 
   2   5  14        0.12       -6.02      9.87 o 
   3   5  14       61.95       78.31     19.58 o 
   4   5  14       55.24       51.12     18.57 o 
  -2   6  14      195.59      253.96     29.02 o 
  -1   6  14       13.96       17.60     11.81 o 
   0   6  14       26.35       44.59     13.56 o 
   1   6  14       41.94       35.97     14.95 o 
   2   6  14       71.45       75.67     19.03 o 
   3   6  14        0.81       -2.49     12.90 o 
   4   6  14        2.86       -3.33      7.84 o 
  -2   7  14        6.70        6.25     13.21 o 
  -1   7  14        1.58       -4.39      9.87 o 
   0   7  14       24.57       40.86     14.06 o 
   2   7  14        1.58       -6.53     11.34 o 
   3   7  14        6.24        6.37     15.89 o 
  -1   8  14       27.75       21.95     14.49 o 
   0   8  14      106.65      117.43     21.01 o 
  -1  -4  15      135.95      135.06     21.95 o 
   0  -4  15      297.52      293.62     25.02 o 
   1  -4  15       31.74       56.67     15.38 o 
   2  -4  15       27.20       49.33     15.54 o 
  -1  -3  15       81.22       90.23     17.79 o 
   0  -3  15        0.98       -5.36      9.79 o 
   1  -3  15        7.73        5.05     10.25 o 
   2  -3  15        0.39       -5.67      9.67 o 
   3  -3  15        0.76        4.66     10.10 o 
  -2  -2  15       70.31       40.01     14.61 o 
  -1  -2  15       21.18       29.17     12.59 o 
   0  -2  15       22.69        8.35     10.64 o 
   1  -2  15        0.27       -8.78      8.78 o 
   2  -2  15      103.44       95.63     19.27 o 
   3  -2  15        3.11       -3.15     11.11 o 
   4  -2  15        9.19        2.41     12.86 o 
  -2  -1  15        4.93       -9.83      9.83 o 
  -1  -1  15       15.39        0.04     10.95 o 
   0  -1  15       20.78       22.65     12.08 o 
   1  -1  15        0.17       -1.94      9.36 o 
   2  -1  15        7.91       13.48     11.50 o 
   3  -1  15        0.70       14.33     11.85 o 
   4  -1  15      130.36      136.26     25.91 o 
  -3   0  15       43.45       38.37     10.95 o 
  -2   0  15       42.70       59.90     11.37 o 
  -1   0  15       11.32        1.90      7.20 o 
   0   0  15        8.24       10.78      6.77 o 
   1   0  15       52.08       37.80     12.39 o 
   2   0  15      121.57      144.31     21.79 o 
   3   0  15        0.00      -10.14     10.14 o 
   4   0  15        0.02       -0.78     11.93 o 
  -3   1  15        0.04       -1.32     10.25 o 
  -2   1  15        5.48       -4.50      7.48 o 
  -1   1  15        6.94        2.71      7.15 o 
   0   1  15        0.02       -2.69      6.24 o 
   1   1  15      153.36      167.18     22.88 o 
   2   1  15       37.16       59.66     16.66 o 
   3   1  15      183.14      189.44     27.39 o 
   4   1  15        6.21        3.57     13.87 o 
  -3   2  15        7.47       15.03     13.36 o 
  -2   2  15        4.52       -6.22      6.70 o 
  -1   2  15       19.89        2.31      6.85 o 
   0   2  15       77.39       52.53     10.12 o 
   1   2  15        3.10       -2.10     10.10 o 
   2   2  15       58.55       62.46     17.95 o 
   3   2  15       46.44       39.39     16.47 o 
   4   2  15        6.53      -11.77     12.35 o 
  -3   3  15       44.96       43.43     15.30 o 
  -2   3  15       17.26        4.23     12.70 o 
  -1   3  15       49.04       44.07     10.27 o 
   0   3  15        9.47        0.04      7.08 o 
   1   3  15       20.98       49.41     14.95 o 
   2   3  15        5.15        1.09     11.81 o 
   3   3  15       13.41       11.34     13.21 o 
   4   3  15        0.84       -5.83     12.04 o 
  -2   4  15        0.57       -9.98      9.98 o 
  -1   4  15       67.04       95.25     18.06 o 
   0   4  15      194.89      194.00     14.72 o 
   1   4  15        0.09       -0.70      9.44 o 
   2   4  15        0.25       -9.32     10.10 o 
   3   4  15       10.56        9.67     13.05 o 
   4   4  15        3.15       -9.71     13.21 o 
  -2   5  15        0.58      -10.68     10.68 o 
  -1   5  15        1.19        5.79     10.80 o 
   0   5  15        6.73       -6.68      9.09 o 
   1   5  15        0.77        5.44     12.97 o 
   2   5  15       82.60       81.42     19.77 o 
   3   5  15       13.06       17.64     13.52 o 
   4   5  15        3.98       -6.64     14.49 o 
  -2   6  15        9.89       17.98     13.44 o 
  -1   6  15        1.38       11.34     12.97 o 
   0   6  15       10.55        7.07     10.95 o 
   1   6  15       27.13       32.94     15.62 o 
   2   6  15      136.64      191.62     28.12 o 
   3   6  15       51.34      105.50     24.70 o 
  -1   7  15       60.46       49.99     16.94 o 
   0   7  15       31.08       23.19     12.59 o 
   2   7  15        6.43        2.76     13.71 o 
   0  -3  16        2.21       -3.77      9.32 o 
   1  -3  16       89.06       65.69     17.05 o 
  -1  -2  16        6.59        2.95     12.31 o 
   0  -2  16        2.32        4.04      9.83 o 
   1  -2  16        3.82       -4.35      9.13 o 
   2  -2  16       49.89       52.91     16.08 o 
  -1  -1  16       37.87       31.19     15.03 o 
   0  -1  16        3.15       -1.24     10.10 o 
   1  -1  16        1.25        2.99      9.63 o 
   2  -1  16        1.47       -9.83     10.64 o 
   3  -1  16        3.06       10.76     12.97 o 
  -2   0  16       10.82       12.77      9.16 o 
  -1   0  16        1.52       -3.03      7.78 o 
   0   0  16       24.82       22.72     12.20 o 
   1   0  16      147.69      139.95     22.14 o 
   2   0  16      113.59      123.80     22.10 o 
   3   0  16        0.23       -1.40     11.30 o 
  -2   1  16       12.35        3.21      9.17 o 
  -1   1  16        0.28       -3.20      7.15 o 
   0   1  16        0.03       -6.60     10.49 o 
   1   1  16        4.91        1.05     10.18 o 
   2   1  16       50.61       32.67     14.06 o 
   3   1  16        0.25        9.71     13.56 o 
  -2   2  16       36.38       35.27     14.45 o 
  -1   2  16       70.62       89.33     12.91 o 
   0   2  16        8.02       -0.62     11.07 o 
   1   2  16       42.57       47.43     15.58 o 
   2   2  16        0.25      -10.92     11.89 o 
   3   2  16        1.44        1.28     11.89 o 
  -2   3  16        0.06       -5.98     11.69 o 
  -1   3  16        1.93       -1.84      7.21 o 
   0   3  16        1.77        8.12     12.24 o 
   1   3  16       10.86       10.41     12.12 o 
   2   3  16        7.15        9.24     13.52 o 
   3   3  16       41.20       46.19     18.02 o 
  -1   4  16       51.05       42.92     14.57 o 
   0   4  16       77.24       88.29     20.43 o 
   1   4  16       68.60      118.75     20.70 o 
   2   4  16       36.87       43.12     17.64 o 
   3   4  16        0.05       -6.49     13.36 o 
  -1   5  16       41.93       48.36     14.45 o 
   1   5  16        0.65       10.99     14.18 o 
   2   5  16        9.23       -3.26     13.87 o 
   3   5  16       11.58        6.33     14.61 o 
   2   6  16       52.38       87.40     21.48 o 
   0   0  17       49.48       22.18     15.15 o 
   1   0  17        5.86       17.52     13.44 o 
   2   0  17       13.77        5.87     12.08 o 
   0   1  17        5.94       15.89     13.13 o 
   1   1  17       19.01       25.29     14.76 o 
   2   1  17        0.02        2.52     13.36 o 
   0   2  17        2.19        5.75     12.74 o 
   1   2  17       18.61        6.49     13.01 o 
   2   2  17        4.02        7.42     12.78 o 
   0   3  17        0.94      -11.11     11.11 o 
   1   3  17        5.36        1.55     13.40 o 
   2   3  17       11.56        9.52     14.02 o 
   1   4  17       54.22       59.28     17.64 o 
                                                 
